# Supplementary material for: Analyses of Developmental Rate Isomorphy in Ectotherms: Introducing the Dirichlet Regression
Source: PLoS One. 2015 Jun 26;10(6):e0129341. doi: 10.1371/journal.pone.0129341 (PMC4482627; doi:10.1371/journal.pone.0129341)
Supplement: S2 Table — (XLS) [file pone.0129341.s002.xls]

## Sheet: DRI_Acilius
fac	temp	L2	L3	pupa	tot.dev
m	14	9	12	25	46
m	14	9	12	25	46
m	14	8	13	24	45
f	14	10	10	26	46
m	14	9	11	26	46
m	14	9	14	25	48
m	14	11	14	24	49
f	14	9	13	26	48
m	14	8	12	28	48
m	14	9	10	26	45
m	14	9	10	25	44
m	14	9	11	26	46
f	14	11	10	26	47
m	14	8	11	24	43
m	14	8	11	23	42
f	14	8	10	23	41
f	14	8	9	25	42
f	14	8	12	23	43
m	14	9	12	23	44
f	14	10	13	21	44
m	14	8	12	23	43
m	14	9	10	24	43
m	14	9	13	22	44
f	14	9	10	23	42
m	14	9	13	24	46
f	14	8	12	23	43
f	14	8	13	22	43
f	14	9	13	22	44
m	14	8	11	23	42
m	14	9	10	23	42
f	14	8	11	23	42
m	14	8	12	23	43
f	14	8	11	25	44
f	14	8	14	22	44
f	14	8	12	23	43
f	14	10	11	26	47
f	14	9	9	28	46
f	17	5	12	14	31
f	17	6	9	17	32
f	17	6	10	17	33
m	17	6	10	17	33
f	17	4	12	15	31
m	17	6	10	16	32
m	17	6	10	16	32
f	17	5	8	17	30
f	17	6	9	20	35
m	17	6	11	16	33
m	17	7	11	16	34
f	17	5	10	16	31
f	17	6	9	16	31
f	17	6	9	16	31
m	17	6	9	16	31
f	17	5	9	17	31
f	17	5	9	16	30
m	17	6	10	16	32
f	17	5	10	14	29
m	17	6	9	16	31
m	17	6	10	16	32
f	17	6	9	16	31
m	17	7	9	16	32
f	17	6	9	16	31
f	17	6	9	16	31
f	17	6	9	16	31
f	17	6	8	18	32
m	17	5	10	17	32
f	17	6	8	16	30
f	17	6	9	16	31
f	17	6	8	16	30
m	17	5	8	16	29
m	17	5	8	16	29
m	20	7	8	13	28
f	20	5	8	13	26
f	20	5	8	13	26
m	20	5	9	12	26
f	20	5	8	13	26
f	20	4	6	11	21
f	20	6	7	12	25
f	20	6	9	13	28
f	20	6	8	11	25
f	20	5	8	12	25
f	20	6	7	14	27
m	20	5	8	11	24
m	20	5	8	12	25
m	20	5	8	11	24
m	20	5	8	11	24
f	20	5	8	10	23
m	20	5	8	12	25
m	20	4	9	11	24
f	20	4	9	10	23
f	20	5	8	12	25
m	20	4	9	12	25
m	20	3	9	11	23
m	20	5	7	13	25
f	20	4	9	10	23
m	20	5	8	12	25
m	20	4	7	13	24
f	20	5	7	12	24
m	20	4	8	11	23
f	20	4	8	11	23
f	20	4	7	13	24
f	20	3	8	11	22
m	20	4	7	13	24
m	20	4	7	12	23
m	20	5	7	13	25
m	20	4	7	12	23

## Sheet: DRI_Cloeon
fac	temp	early	pre_final	final	tot.dev
m	14	15	3	8	26
f	14	18	5	11	34
f	14	24	5	13	42
m	14	10	6	11	27
m	14	16	6	11	33
f	14	21	6	11	38
f	14	17	6	11	34
f	14	18	5	10	33
f	14	22	6	11	39
f	14	14	5	11	30
f	14	15	5	11	31
m	14	12	8	8	28
m	14	15	5	11	31
f	14	15	5	11	31
m	14	15	5	10	30
m	14	11	6	10	27
f	14	11	5	11	27
m	14	22	6	12	40
f	14	16	6	13	35
f	14	18	5	11	34
m	14	16	5	12	33
f	14	21	6	13	40
f	14	14	5	12	31
m	14	13	3	8	24
f	14	16	5	11	32
f	14	20	6	10	36
f	14	18	6	11	35
f	14	19	6	14	39
f	14	17	6	11	34
f	14	16	6	11	33
m	14	9	5	10	24
m	14	14	5	11	30
m	14	10	5	11	26
m	14	11	5	11	27
f	14	19	5	12	36
m	14	13	5	10	28
f	14	16	6	10	32
f	14	23	6	11	40
m	14	13	6	10	29
m	14	12	5	11	28
f	14	22	6	11	39
m	14	20	6	11	37
m	14	17	5	11	33
f	18	10	4	7	21
m	18	7	4	7	18
f	18	10	4	5	19
f	18	8	6	5	19
m	18	7	3	6	16
m	18	7	3	6	16
m	18	8	4	6	18
f	18	10	5	6	21
m	18	7	3	7	17
m	18	8	5	6	19
f	18	35	7	9	51
f	18	10	4	6	20
m	18	6	3	6	15
f	18	10	5	5	20
m	18	6	4	7	17
f	18	13	4	7	24
f	18	11	4	6	21
f	18	11	4	6	21
f	18	8	4	8	20
f	18	10	5	6	21
f	18	6	4	6	16
f	18	8	5	6	19
f	18	13	3	7	23
m	18	6	6	6	18
m	18	9	4	7	20
f	18	13	4	6	23
f	18	15	7	6	28
f	18	12	3	7	22
m	18	11	4	6	21
f	18	10	4	7	21
m	18	9	5	6	20
f	18	9	5	6	20
f	18	11	4	6	21
f	18	10	4	6	20
f	18	14	3	7	24
m	18	8	4	6	18
f	18	11	4	6	21
m	18	5	4	7	16

## Sheet: DRI_Notonecta
fac	temp	L1	L2	L3	L4	L5	tot.dev
f	17	8	8	9	13	23	61
m	17	7	8	8	13	26	62
f	17	7	7	9	13	27	63
m	17	6	8	9	11	26	60
m	17	7	8	8	13	25	61
m	17	9	7	9	12	25	62
f	17	8	8	8	11	24	59
f	17	8	8	9	11	22	58
m	17	6	8	9	12	23	58
m	17	8	7	9	13	23	60
m	21	6	5	6	8	19	44
m	21	6	5	6	10	18	45
f	21	5	5	6	9	16	41
f	21	5	5	6	7	17	40
m	21	5	6	6	9	19	45
f	21	5	5	6	7	17	40
f	21	5	6	5	9	20	45
f	21	5	5	6	8	18	42
f	21	5	5	6	8	20	44
f	21	5	6	6	8	15	40
m	21	5	6	6	9	17	43
m	21	5	6	5	9	16	41
m	21	5	5	5	8	19	42
f	21	5	5	6	8	16	40
f	25	5	4	5	7	11	32
m	25	5	4	5	7	12	33
f	25	4	4	5	7	12	32
m	25	4	4	5	7	13	33
f	25	5	3	5	7	11	31
f	25	5	3	5	7	12	32
f	25	5	3	5	7	12	32
m	25	5	3	6	6	12	32
m	25	5	3	6	6	13	33
m	25	5	4	5	6	14	34
f	25	5	3	5	6	12	31
f	25	5	4	5	8	11	33
f	25	5	4	5	6	13	33
f	25	5	4	6	7	12	34
m	25	4	4	6	6	12	32
f	25	5	4	5	6	14	34

## Sheet: DRI_Microvelia
fac	temp	L1	L2	L3	L4	L5	tot.dev
f	17	10	7	8	12	17	54
f	17	9	7	8	13	20	57
f	17	9	8	7	10	16	50
f	17	13	8	9	10	15	55
m	17	8	8	8	12	16	52
f	17	9	9	12	12	17	59
f	17	8	7	8	10	17	50
f	17	9	7	9	10	17	52
f	17	9	7	9	13	16	54
m	17	11	7	8	13	17	56
m	17	10	8	9	13	20	60
f	17	8	8	9	12	17	54
m	19	9	5	5	6	9	34
m	19	8	5	5	7	9	34
f	19	7	4	4	6	8	29
f	19	5	4	5	5	10	29
m	19	5	4	5	5	9	28
m	19	8	4	5	5	8	30
f	19	5	4	4	5	9	27
f	19	5	4	4	6	8	27
m	19	6	5	5	6	10	32
f	19	6	4	5	6	8	29
f	19	7	5	4	6	8	30
m	19	8	5	5	7	10	35
f	19	6	4	4	6	8	28
f	19	8	4	4	6	9	31
f	19	7	4	4	6	8	29
f	19	7	6	4	6	8	31
m	19	7	3	4	8	6	28
m	19	8	5	3	8	7	31
f	19	7	4	5	5	8	29
m	19	6	5	5	6	10	32
f	19	6	4	5	6	8	29
m	19	8	5	5	6	10	34
m	19	5	4	4	5	9	27
m	19	7	5	4	6	10	32
f	19	6	4	5	5	9	29
f	19	5	5	4	5	8	27
m	19	6	4	6	6	10	32
m	19	7	5	5	7	10	34
f	19	8	5	5	5	8	31
f	19	6	5	5	7	7	30
m	19	7	4	6	5	8	30
f	19	5	4	5	6	9	29
m	19	8	5	5	6	8	32
f	19	6	6	6	4	7	29
f	19	7	6	4	7	7	31
m	19	8	6	4	7	9	34
m	19	7	5	4	7	7	30
m	19	8	4	5	5	8	30
f	19	6	5	4	5	9	29
m	19	5	5	4	5	8	27
f	19	7	4	5	5	8	29
f	19	8	5	4	5	9	31
f	19	7	5	4	6	8	30
f	19	7	5	4	5	8	29
m	19	6	5	4	5	8	28
f	21	4	3	4	4	6	21
f	21	4	4	3	5	6	22
m	21	4	3	4	4	6	21
m	21	4	4	3	4	7	22
f	21	4	3	4	4	6	21
f	21	4	4	3	5	7	23
f	21	4	5	4	4	7	24
f	21	4	3	3	5	7	22
f	21	4	3	3	5	7	22
f	21	4	4	3	4	7	22
f	21	4	3	4	5	7	23
f	21	4	3	3	4	6	20
f	21	4	3	3	4	6	20
m	21	4	3	4	4	7	22
f	21	4	3	3	5	5	20
m	21	4	3	3	4	7	21
f	21	4	3	3	5	5	20
f	21	4	3	4	3	7	21
m	21	4	3	3	4	7	21
m	21	4	3	3	4	6	20
f	25	3	3	3	3	5	17
f	25	3	3	2	3	5	16
m	25	4	3	3	3	4	17
f	25	3	2	3	3	4	15
m	25	3	2	3	3	5	16
f	25	3	3	3	3	5	17
m	25	4	4	3	3	5	19
m	25	3	3	3	3	5	17
f	25	3	3	3	3	4	16
f	25	3	3	2	3	4	15
m	25	5	3	2	3	4	17
m	25	3	3	2	3	5	16
m	25	3	3	2	4	5	17
m	25	3	3	3	3	5	17
f	25	3	3	2	3	4	15
m	25	3	2	3	3	4	15
f	25	3	2	2	3	5	15
m	25	3	2	3	3	5	16

## Sheet: DRI_Velia
fac	temp	L2	L3	L4	L5	tot.dev
m	12	12	11	17	21	61
f	12	10	12	16	19	57
m	12	13	10	17	20	60
m	12	11	10	16	23	60
f	12	12	11	19	22	64
m	12	13	11	18	19	61
m	12	10	9	13	18	50
f	12	11	10	20	24	65
f	12	14	12	16	23	65
m	12	11	10	16	21	58
m	12	10	9	15	20	54
f	12	10	10	15	23	58
m	12	11	9	15	21	56
f	12	9	9	16	18	52
f	12	13	13	18	27	71
m	12	10	12	18	24	64
f	12	11	10	17	23	61
m	12	9	9	14	21	53
f	12	13	12	18	24	67
m	12	12	9	18	24	63
f	12	12	10	17	26	65
f	12	10	9	16	21	56
m	12	11	12	19	24	66
f	12	12	10	16	22	60
m	12	9	10	18	25	62
m	15	6	7	11	15	39
f	15	9	8	13	16	46
f	15	7	6	12	13	38
m	15	5	6	10	11	32
f	15	8	8	12	15	43
f	15	9	10	14	16	49
m	15	6	6	11	12	35
f	15	9	7	15	17	48
m	15	8	7	12	14	41
f	15	6	8	12	16	42
f	15	7	9	13	14	43
m	15	6	7	12	14	39
m	15	6	6	11	13	36
f	15	8	8	14	15	45
f	15	8	8	13	13	42
f	15	6	7	11	13	37
f	19	4	4	6	10	24
f	19	6	6	3	9	24
m	19	6	4	4	9	23
m	19	6	4	7	10	27
f	19	4	6	5	10	25
f	19	4	6	6	10	26
m	23	5	5	6	7	23
m	23	4	4	6	7	21
f	23	5	4	5	8	22
f	23	5	5	6	9	25
f	23	8	6	7	9	30
m	23	7	6	6	8	27
f	23	5	4	6	6	21
f	23	4	4	5	6	19

## Sheet: DRI_Amara
fac	temp	egg	larva	pupa	tot.dev	fac_sex
22L	16	12	38	14	64	f
22L	16	13	39	14	66	m
22L	16	13	44	14	71	m
22L	16	13	38	13	64	f
22L	16	12	39	15	66
22L	16	11	41	15	67	m
22L	16	13	50	14	77	f
22L	16	12	42	14	68	f
22L	16	12	37	13	62	m
22L	16	14	35	14	63	m
22L	16	12	40	13	65	f
22L	18	11	32	11	54	m
22L	18	10	34	11	55	m
22L	18	9	34	13	56	m
22L	18	14	31	12	57	f
22L	18	9	31	11	51	m
22L	18	10	35	11	56	f
22L	18	10	33	11	54	f
22L	18	12	34	11	57	m
22L	18	9	32	10	51	f
22L	18	10	33	11	54	f
22L	18	9	36	11	56	f
22L	18	10	31	12	53	f
22L	18	11	33	11	55	m
22L	18	11	33	11	55	m
22L	18	8	34	12	54
22L	18	9	34	11	54
22L	20	8	29	10	47	m
22L	20	8	28	8	44	f
22L	20	8	25	9	42	m
22L	20	8	25	9	42	f
22L	20	8	27	9	44
22L	20	8	31	7	46	f
22L	20	8	28	10	46	f
22L	20	8	29	8	45	f
22L	20	9	32	9	50	f
22L	20	8	27	9	44	f
22L	20	7	31	10	48	m
22L	20	8	27	9	44	f
22L	20	7	30	8	45	m
22L	20	8	26	9	43	m
22L	20	8	25	9	42	m
22L	20	9	27	10	46	f
22L	20	8	29	9	46	f
22L	20	8	32	9	49	f
22L	20	9	30	9	48	m
22L	20	8	26	9	43	m
22L	20	8	28	9	45	m
22L	20	8	29	8	45	m
22L	20	8	28	9	45	m
22L	20	8	27	10	45	m
22L	20	8	34	8	50	f
22L	20	8	28	9	45	m
22L	20	8	27	8	43	f
22L	20	8	25	9	42	f
22L	20	8	29	8	45	f
22L	20	9	31	9	49	m
22L	20	8	25	9	42	m
22L	22	7	25	8	40	m
22L	22	8	24	7	39	m
22L	22	7	22	8	37	f
22L	22	7	24	8	39	f
22L	22	7	26	7	40
22L	22	7	24	7	38	f
22L	22	7	25	9	41	m
22L	22	7	25	8	40	m
22L	22	7	24	8	39	m
22L	22	7	23	8	38	f
22L	22	7	21	8	36	f
22L	22	7	22	8	37	m
22L	22	8	22	8	38	m
22L	22	8	29	8	45	f
22L	22	7	26	8	41	m
22L	22	7	30	6	43	m
22L	22	7	26	8	41	f
22L	22	7	24	6	37	f
22L	22	7	25	6	38	f
22L	22	8	24	7	39	m
22L	22	7	22	8	37
22L	22	7	27	7	41	m
12L	16	13	35	11	59	f
12L	16	13	35	14	62	m
12L	16	14	30	13	57	f
12L	16	13	33	15	61
12L	16	13	34	12	59	f
12L	16	13	34	15	62	m
12L	16	12	30	14	56
12L	16	14	31	15	60	m
12L	16	11	34	14	59	f
12L	16	14	31	14	59
12L	16	12	31	15	58	m
12L	16	13	32	13	58	f
12L	16	13	29	13	55	f
12L	16	13	32	14	59	m
12L	16	11	32	14	57	m
12L	16	12	30	13	55	m
12L	16	12	32	15	59	m
12L	16	13	27	14	54	m
12L	16	12	37	15	64	m
12L	16	13	28	13	54	m
12L	16	12	32	15	59	m
12L	16	14	30	12	56	f
12L	16	13	31	14	58	m
12L	16	15	30	13	58	m
12L	16	12	33	13	58	m
12L	16	12	32	14	58	f
12L	16	13	31	14	58
12L	16	13	31	14	58	m
12L	16	13	34	13	60	m
12L	16	13	37	14	64	m
12L	18	12	31	12	55
12L	18	10	25	10	45
12L	18	10	28	12	50	m
12L	18	12	24	11	47	m
12L	18	10	25	11	46	m
12L	18	10	24	11	45	m
12L	18	10	24	10	44	m
12L	18	10	26	11	47	m
12L	18	9	30	11	50	f
12L	18	9	25	10	44	f
12L	18	11	25	11	47	m
12L	18	10	25	11	46	m
12L	18	11	28	10	49	m
12L	18	10	24	11	45	m
12L	18	10	27	9	46	f
12L	18	11	24	11	46	f
12L	18	11	25	10	46	m
12L	18	8	24	10	42	f
12L	18	10	25	11	46
12L	18	9	23	8	40	m
12L	18	10	23	11	44	m
12L	18	10	31	10	51	f
12L	18	10	24	10	44	f
12L	18	12	21	12	45	f
12L	18	9	30	12	51	m
12L	18	12	27	10	49	m
12L	18	10	28	11	49	f
12L	18	10	25	11	46	f
12L	18	9	30	7	46	m
12L	18	11	24	11	46	m
12L	18	11	30	7	48	m
12L	18	10	26	10	46	m
12L	18	10	24	10	44	f
12L	18	10	26	10	46	m
12L	18	11	24	11	46	f
12L	18	10	29	10	49
12L	18	10	26	11	47	f
12L	18	9	28	10	47	m
12L	18	10	25	11	46	m
12L	18	9	26	11	46	f
12L	18	9	32	12	53
12L	20	8	29	9	46	f
12L	20	8	22	9	39	m
12L	20	8	22	8	38	m
12L	20	8	22	10	40	m
12L	20	9	21	9	39	m
12L	20	8	21	8	37	f
12L	20	8	23	9	40	f
12L	20	9	22	7	38
12L	20	9	20	9	38	m
12L	20	8	22	9	39	m
12L	20	9	25	10	44	f
12L	20	8	20	9	37	f
12L	20	8	27	12	47
12L	20	8	19	8	35	f
12L	20	8	21	9	38	m
12L	20	8	19	9	36	f
12L	20	8	21	8	37	f
12L	20	8	23	9	40	f
12L	20	8	19	10	37	m
12L	20	7	20	9	36	f
12L	20	8	21	9	38	m
12L	20	7	22	8	37	f
12L	20	8	21	10	39
12L	20	8	19	9	36	f
12L	20	9	22	9	40	f
12L	20	9	20	9	38	f
12L	20	8	21	10	39	m
12L	20	7	23	7	37	f
12L	20	9	21	8	38	m
12L	20	8	21	10	39
12L	20	8	18	8	34	m
12L	20	8	23	9	40	f
12L	20	8	23	9	40	f
12L	20	8	21	8	37	m
12L	20	8	20	8	36	f
12L	20	8	22	10	40	f
12L	20	9	23	10	42	m
12L	20	8	19	10	37	m
12L	20	8	26	9	43	f
12L	20	8	23	9	40	m
12L	20	10	21	10	41	f
12L	20	8	20	8	36	f
12L	20	8	23	8	39	m
12L	20	8	20	9	37
12L	20	8	23	8	39	f
12L	22	7	21	7	35	f
12L	22	7	21	6	34	f
12L	22	7	20	7	34	m
12L	22	7	19	7	33	m
12L	22	6	19	8	33	m
12L	22	7	19	7	33	m
12L	22	7	20	7	34	f
12L	22	7	20	9	36	f
12L	22	7	18	8	33	m
12L	22	7	18	8	33	m
12L	22	7	21	8	36	f
12L	22	8	17	8	33	m
12L	22	7	19	7	33	m
12L	22	7	20	8	35	m
12L	22	8	17	8	33	f
12L	22	7	19	7	33	f
12L	22	7	21	7	35	m
12L	22	7	18	9	34	m
12L	22	7	19	7	33	f
12L	22	8	19	7	34	m
12L	22	8	20	8	36	f
12L	22	7	19	6	32	f
12L	22	7	20	8	35	m
12L	22	7	18	8	33	m
12L	22	7	19	7	33	f
12L	22	7	20	7	34
12L	22	8	19	6	33	f
12L	22	7	18	7	32	f
12L	22	7	23	6	36	m
12L	22	6	21	7	34	f
12L	22	7	22	7	36	m
12L	22	7	21	7	35
12L	22	7	19	7	33	f
12L	22	7	20	7	34	m
12L	22	7	20	7	34	m
12L	22	6	20	7	33	m
12L	22	7	19	7	33	m

## Sheet: DRI_Gastrophysa
fac	temp	egg	larva	pupa	tot.dev	clutchID
22L	16	8.5	18	7.5	34	14-713
22L	16	8.5	18	7.5	34	14-713
22L	16	8.5	18	7.5	34	14-713
22L	16	8.5	18	7.5	34	14-713
22L	16	8.5	18	7.5	34	14-713
22L	16	8.5	18	7.5	34	14-713
22L	16	8.5	18	7.5	34	14-713
22L	16	8.5	18	8	34.5	14-713
22L	16	8.5	19	7	34.5	14-713
22L	16	8.5	19	7	34.5	14-713
22L	16	8.5	19	7	34.5	14-713
22L	16	8.5	19	7	34.5	14-713
22L	16	8.5	19	7	34.5	14-713
22L	16	8.5	19	7	34.5	14-713
22L	16	8.5	19	7	34.5	14-713
22L	16	8.5	19	7	34.5	14-713
22L	16	8.5	19	8	35.5	14-713
22L	16	8	19	7	34	17-714a
22L	16	8	19	7	34	17-714a
22L	16	8	19	7.5	34.5	17-714a
22L	16	8	19	7.5	34.5	17-714a
22L	16	8	19	7.5	34.5	17-714a
22L	16	8	19	7.5	34.5	17-714a
22L	16	8	19	7.5	34.5	17-714a
22L	16	8	19	7.5	34.5	17-714a
22L	16	8	19	7.5	34.5	17-714a
22L	16	8	19	7.5	34.5	17-714a
22L	16	8	19	7.5	34.5	17-714a
22L	16	8	19	8	35	17-714a
22L	16	8	20	6.5	34.5	17-714a
22L	16	8	20	7	35	17-714a
22L	16	8	20	7	35	17-714a
22L	16	8.5	17.5	7.5	33.5	4-714
22L	16	8.5	17.5	7.5	33.5	4-714
22L	16	8.5	17.5	7.5	33.5	4-714
22L	16	8.5	17.5	7.5	33.5	4-714
22L	16	8.5	17.5	8	34	4-714
22L	16	8.5	18.5	7	34	4-714
22L	16	8.5	18.5	7	34	4-714
22L	16	8.5	18.5	7	34	4-714
22L	16	8.5	18.5	7	34	4-714
22L	16	8.5	18.5	7	34	4-714
22L	16	8.5	18.5	7	34	4-714
22L	16	8.5	18.5	7	34	4-714
22L	16	8.5	18.5	7	34	4-714
22L	16	8.5	18.5	7	34	4-714
22L	16	8.5	18.5	7	34	4-714
22L	16	8.5	18.5	7	34	4-714
22L	16	8.5	18.5	7	34	4-714
22L	16	8.5	18.5	7	34	4-714
22L	16	8.5	18.5	7	34	4-714
22L	16	8.5	18.5	7.5	34.5	4-714
22L	16	8.5	18.5	7.5	34.5	4-714
22L	16	8.5	18.5	7.5	34.5	4-714
22L	16	8.5	18.5	8	35	4-714
22L	16	8.5	18.5	8	35	4-714
22L	16	8.5	18.5	8	35	4-714
22L	16	8.5	18.5	8	35	4-714
22L	16	8.5	19.5	6	34	4-714
22L	16	8.5	19.5	7	35	4-714
22L	16	8.5	19.5	7	35	4-714
22L	16	8.5	19.5	7	35	4-714
22L	16	8.5	19.5	7	35	4-714
22L	16	8.5	19.5	7	35	4-714
22L	16	8.5	19.5	7	35	4-714
22L	16	8.5	19.5	7	35	4-714
22L	16	8.5	19.5	7.5	35.5	4-714
22L	16	7.5	17.5	7	32	20-714
22L	16	7.5	17.5	7	32	20-714
22L	16	7.5	17.5	7	32	20-714
22L	16	7.5	17.5	7	32	20-714
22L	16	7.5	17.5	7.5	32.5	20-714
22L	16	7.5	17.5	7.5	32.5	20-714
22L	16	7.5	18.5	7	33	20-714
22L	16	7.5	18.5	7	33	20-714
22L	16	7.5	18.5	7	33	20-714
22L	16	7.5	18.5	7	33	20-714
22L	16	7.5	18.5	7	33	20-714
22L	16	7.5	18.5	7	33	20-714
22L	16	7.5	18.5	8	34	20-714
22L	16	7.5	19.5	7	34	20-714
22L	16	7.5	19.5	7	34	20-714
22L	16	7.5	18.5	7.5	33.5	3-714
22L	16	7.5	18.5	7.5	33.5	3-714
22L	16	7.5	18.5	8	34	3-714
22L	16	7.5	19.5	6.5	33.5	3-714
22L	16	7.5	19.5	7	34	3-714
22L	16	7.5	19.5	7	34	3-714
22L	16	7.5	19.5	7	34	3-714
22L	16	7.5	19.5	7	34	3-714
22L	16	7.5	19.5	7	34	3-714
22L	16	7.5	19.5	7	34	3-714
22L	16	7.5	19.5	7	34	3-714
22L	16	7.5	19.5	7	34	3-714
22L	16	7.5	19.5	7	34	3-714
22L	16	7.5	19.5	7	34	3-714
22L	16	7.5	19.5	7.5	34.5	3-714
22L	16	7.5	19.5	7.5	34.5	3-714
22L	16	7.5	19.5	7.5	34.5	3-714
22L	16	7.5	19.5	7.5	34.5	3-714
22L	16	7.5	20.5	6.5	34.5	3-714
22L	16	7.5	20.5	6.5	34.5	3-714
22L	16	7.5	20.5	6.5	34.5	3-714
22L	16	7.5	20.5	6.5	34.5	3-714
22L	16	7.5	20.5	7	35	3-714
22L	16	7.5	20.5	7	35	3-714
22L	16	7.5	20.5	7	35	3-714
22L	16	7.5	20.5	7	35	3-714
22L	16	7.5	20.5	7	35	3-714
22L	16	7.5	20.5	7	35	3-714
22L	16	7.5	20.5	7	35	3-714
22L	16	7.5	20.5	7.5	35.5	3-714
22L	16	7.5	20.5	7.5	35.5	3-714
22L	16	7.5	18	7.5	33	1-715a
22L	16	7.5	18	7.5	33	1-715a
22L	16	7.5	19	6.5	33	1-715a
22L	16	7.5	19	7	33.5	1-715a
22L	16	7.5	19	7	33.5	1-715a
22L	16	7.5	19	7	33.5	1-715a
22L	16	7.5	19	7	33.5	1-715a
22L	16	7.5	19	7	33.5	1-715a
22L	16	7.5	19	7.5	34	1-715a
22L	16	7.5	20	6.5	34	1-715a
22L	16	8.5	17	7.5	33	2-715
22L	16	8.5	17	8	33.5	2-715
22L	16	8.5	18	6.5	33	2-715
22L	16	8.5	18	7	33.5	2-715
22L	16	8.5	18	7	33.5	2-715
22L	16	8.5	18	7	33.5	2-715
22L	16	8.5	18	7	33.5	2-715
22L	16	8.5	18	7	33.5	2-715
22L	16	8.5	18	7	33.5	2-715
22L	16	8.5	18	7	33.5	2-715
22L	16	8.5	18	7	33.5	2-715
22L	16	8.5	18	7	33.5	2-715
22L	16	8.5	18	7	33.5	2-715
22L	16	8.5	18	7	33.5	2-715
22L	16	8.5	18	7	33.5	2-715
22L	16	8.5	18	7	33.5	2-715
22L	16	8.5	18	7	33.5	2-715
22L	16	8.5	18	7.5	34	2-715
22L	16	8.5	18	7.5	34	2-715
22L	16	8.5	18	7.5	34	2-715
22L	16	8.5	18	7.5	34	2-715
22L	16	8.5	18	7.5	34	2-715
22L	16	8.5	18	7.5	34	2-715
22L	16	8.5	19	6.5	34	2-715
22L	16	8.5	19	6.5	34	2-715
22L	16	8.5	19	7	34.5	2-715
22L	16	8.5	19	7	34.5	2-715
22L	16	8.5	19	7	34.5	2-715
22L	16	8.5	19	7	34.5	2-715
22L	16	8.5	19	7	34.5	2-715
22L	16	7.5	18	7	32.5	12-715
22L	16	7.5	18	7	32.5	12-715
22L	16	7.5	18	7.5	33	12-715
22L	16	7.5	19	6.5	33	12-715
22L	16	7.5	19	6.5	33	12-715
22L	16	7.5	19	7	33.5	12-715
22L	16	7.5	19	7	33.5	12-715
22L	16	7.5	19	7	33.5	12-715
22L	16	7.5	19	7	33.5	12-715
22L	16	7.5	19	7	33.5	12-715
22L	16	7.5	19	7	33.5	12-715
22L	16	7.5	19	7	33.5	12-715
22L	16	7.5	19	7	33.5	12-715
22L	16	7.5	19	7	33.5	12-715
22L	16	7.5	19	7	33.5	12-715
22L	16	7.5	19	7	33.5	12-715
22L	16	7.5	19	7	33.5	12-715
22L	16	7.5	19	7	33.5	12-715
22L	16	7.5	19	7.5	34	12-715
22L	16	7.5	19	7.5	34	12-715
22L	16	7.5	19	7.5	34	12-715
22L	16	7.5	19	7.5	34	12-715
22L	16	7.5	20	6	33.5	12-715
22L	16	7.5	20	6.5	34	12-715
22L	16	7.5	20	6.5	34	12-715
22L	16	7.5	20	6.5	34	12-715
22L	16	7.5	20	7	34.5	12-715
22L	16	7.5	20	7	34.5	12-715
22L	16	7.5	20	7	34.5	12-715
22L	16	7.5	20	7	34.5	12-715
22L	16	8.5	17	7.5	33	19-715b
22L	16	8.5	17.5	7.5	33.5	19-715b
22L	16	8.5	17.5	7.5	33.5	19-715b
22L	16	8.5	17.5	7.5	33.5	19-715b
22L	16	8.5	17.5	7.5	33.5	19-715b
22L	16	8.5	17.5	7.5	33.5	19-715b
22L	16	8.5	17.5	7.5	33.5	19-715b
22L	16	8.5	17.5	7.5	33.5	19-715b
22L	16	8.5	18.5	6.5	33.5	19-715b
22L	16	8.5	18.5	6.5	33.5	19-715b
22L	16	8.5	18.5	6.5	33.5	19-715b
22L	16	8.5	18.5	6.5	33.5	19-715b
22L	16	8.5	18.5	7	34	19-715b
22L	16	8.5	19.5	7	35	19-715b
22L	16	8.5	19.5	7	35	19-715b
22L	16	8.5	18.5	7	34	5-717
22L	16	8.5	18.5	7	34	5-717
22L	16	8.5	18.5	7	34	5-717
22L	16	8.5	18.5	7	34	5-717
22L	16	8.5	18.5	7.5	34.5	5-717
22L	16	8.5	18.5	7.5	34.5	5-717
22L	16	8.5	18.5	7.5	34.5	5-717
22L	16	8.5	18.5	7.5	34.5	5-717
22L	16	8.5	18.5	7.5	34.5	5-717
22L	16	8.5	18.5	7.5	34.5	5-717
22L	16	8.5	18.5	7.5	34.5	5-717
22L	16	8.5	18.5	7.5	34.5	5-717
22L	16	8.5	18.5	8	35	5-717
22L	16	8.5	18.5	8	35	5-717
22L	16	8.5	18.5	8	35	5-717
22L	16	8.5	18.5	8	35	5-717
22L	16	8.5	19.5	7	35	5-717
22L	16	8.5	19.5	7	35	5-717
22L	16	8.5	19.5	7.5	35.5	5-717
22L	16	8.5	19.5	7.5	35.5	5-717
22L	16	8.5	19.5	7.5	35.5	5-717
22L	16	7.5	17	7	31.5	19-718a
22L	16	7.5	17	7	31.5	19-718a
22L	16	7.5	17	7	31.5	19-718a
22L	16	7.5	17	7	31.5	19-718a
22L	16	7.5	17	7	31.5	19-718a
22L	16	7.5	18	7	32.5	19-718a
22L	16	7.5	18	7	32.5	19-718a
22L	16	7.5	18	7	32.5	19-718a
22L	16	7.5	18	7	32.5	19-718a
22L	16	7.5	18	7	32.5	19-718a
22L	16	7.5	18	7	32.5	19-718a
22L	16	7.5	18	7	32.5	19-718a
22L	16	7.5	18	7	32.5	19-718a
22L	16	7.5	18	7	32.5	19-718a
22L	16	7.5	18	7	32.5	19-718a
22L	16	7.5	18	7.5	33	19-718a
22L	16	7.5	18	7.5	33	19-718a
22L	16	7.5	18	7.5	33	19-718a
22L	16	7.5	18.5	7.5	33.5	19-718a
22L	16	7	17.5	7	31.5	22-718a
22L	16	7	17.5	7	31.5	22-718a
22L	16	7	17.5	8	32.5	22-718a
22L	16	7	18.5	7	32.5	22-718a
22L	16	7	18.5	7	32.5	22-718a
22L	16	7	18.5	7	32.5	22-718a
22L	16	7	18.5	7	32.5	22-718a
22L	16	7	18.5	7	32.5	22-718a
22L	16	7	18.5	7	32.5	22-718a
22L	16	7	18.5	7	32.5	22-718a
22L	16	7	18.5	7.5	33	22-718a
22L	16	7	18.5	7.5	33	22-718a
22L	16	7	18.5	7.5	33	22-718a
22L	16	7	18.5	7.5	33	22-718a
22L	16	7	18.5	7.5	33	22-718a
22L	16	7	18.5	7.5	33	22-718a
22L	16	7	19	7	33	22-718a
22L	16	7	19	7	33	22-718a
22L	16	7	19	7	33	22-718a
22L	16	7	19	7	33	22-718a
22L	16	7	19	7.5	33.5	22-718a
22L	16	7	19	7.5	33.5	22-718a
22L	16	7	19	7.5	33.5	22-718a
22L	16	8	18.5	7.5	34	27-718
22L	16	8	18.5	7.5	34	27-718
22L	16	8	19.5	7	34.5	27-718
22L	16	8	19.5	7	34.5	27-718
22L	16	8	19.5	7.5	35	27-718
22L	16	8	19.5	7.5	35	27-718
22L	16	8	19.5	7.5	35	27-718
22L	16	8	19.5	7.5	35	27-718
22L	16	8	19.5	7.5	35	27-718
22L	16	8	19.5	7.5	35	27-718
22L	16	8	19.5	7.5	35	27-718
22L	16	8	19.5	8	35.5	27-718
22L	16	8	20.5	7	35.5	27-718
22L	16	8.5	17.5	7.5	33.5	29-719
22L	16	8.5	17.5	7.5	33.5	29-719
22L	16	8.5	17.5	8.5	34.5	29-719
22L	16	8.5	18.5	7.5	34.5	29-719
22L	16	8.5	18.5	7.5	34.5	29-719
22L	16	8.5	19.5	7	35	29-719
22L	16	8	19	7.5	34.5	34-719
22L	16	8	19	8	35	34-719
22L	16	8	19	8	35	34-719
22L	16	8	19	8	35	34-719
22L	16	8	20	7	35	34-719
22L	16	8	18	7.5	33.5	18-719
22L	16	8	18	7.5	33.5	18-719
22L	16	8	18	7.5	33.5	18-719
22L	16	8	18	7.5	33.5	18-719
22L	16	8	18	7.5	33.5	18-719
22L	16	8	18	7.5	33.5	18-719
22L	16	8	18	7.5	33.5	18-719
22L	16	8	18	7.5	33.5	18-719
22L	16	8	18	7.5	33.5	18-719
22L	16	8	18	7.5	33.5	18-719
22L	16	8	18	7.5	33.5	18-719
22L	16	8	18	7.5	33.5	18-719
22L	16	8	18	7.5	33.5	18-719
22L	16	8	18	7.5	33.5	18-719
22L	16	8	18	7.5	33.5	18-719
22L	16	8	18	7.5	33.5	18-719
22L	16	8	18	7.5	33.5	18-719
22L	16	8	18	7.5	33.5	18-719
22L	16	8	19	7.5	34.5	18-719
22L	16	8	19	7.5	34.5	18-719
22L	16	8	19	7.5	34.5	18-719
22L	16	7.5	18	8	33.5	8-720
22L	16	7.5	18	8	33.5	8-720
22L	16	7.5	19	7	33.5	8-720
22L	16	7.5	19	7	33.5	8-720
22L	16	7.5	19	7	33.5	8-720
22L	16	7.5	19	7.5	34	8-720
22L	16	7.5	19	7.5	34	8-720
22L	16	7.5	19	7.5	34	8-720
22L	16	7.5	19	7.5	34	8-720
22L	16	7.5	19	8	34.5	8-720
22L	16	8	17.5	7.5	33	1-723b
22L	16	8	17.5	7.5	33	1-723b
22L	16	8	17.5	7.5	33	1-723b
22L	16	8	17.5	7.5	33	1-723b
22L	16	8	17.5	7.5	33	1-723b
22L	16	8	17.5	7.5	33	1-723b
22L	16	8	17.5	7.5	33	1-723b
22L	16	8	17.5	7.5	33	1-723b
22L	16	8	17.5	7.5	33	1-723b
22L	16	8	17.5	7.5	33	1-723b
22L	16	8	17.5	7.5	33	1-723b
22L	16	8	17.5	7.5	33	1-723b
22L	16	8	17.5	7.5	33	1-723b
22L	16	8	17.5	7.5	33	1-723b
22L	16	8	17.5	8	33.5	1-723b
22L	16	8	17.5	8	33.5	1-723b
22L	16	8	18.5	7.5	34	1-723b
22L	16	8	18.5	7.5	34	1-723b
22L	16	8	18.5	7.5	34	1-723b
22L	16	8	18.5	7.5	34	1-723b
22L	16	8	18.5	7.5	34	1-723b
22L	16	8	18.5	7.5	34	1-723b
22L	16	8	18.5	8.5	35	1-723b
22L	16	8	20	7.5	35.5	1-723b
22L	16	8.5	17	7.5	33	31-723
22L	16	8.5	17	7.5	33	31-723
22L	16	8.5	17	8	33.5	31-723
22L	16	8.5	17	8	33.5	31-723
22L	16	8.5	18	7	33.5	31-723
22L	16	8.5	18	7	33.5	31-723
22L	16	8.5	18	7	33.5	31-723
22L	16	8.5	18	7	33.5	31-723
22L	16	8.5	18	7	33.5	31-723
22L	16	8.5	18	7	33.5	31-723
22L	16	8.5	18	7	33.5	31-723
22L	16	8.5	18	7.5	34	31-723
22L	16	8.5	18	7.5	34	31-723
22L	16	8.5	18	7.5	34	31-723
22L	16	8.5	18	7.5	34	31-723
22L	16	8.5	18	7.5	34	31-723
22L	16	8.5	18	7.5	34	31-723
22L	16	8.5	18	7	33.5	31-723
22L	16	8.5	18	7	33.5	31-723
22L	16	8.5	18	7	33.5	31-723
22L	16	8.5	18	7.5	34	31-723
22L	16	8.5	18	7.5	34	31-723
22L	16	8.5	18	7.5	34	31-723
22L	16	8.5	18	7.5	34	31-723
22L	16	8.5	18	7.5	34	31-723
22L	16	8.5	18	7.5	34	31-723
22L	16	8.5	18	8	34.5	31-723
22L	16	8.5	18	8	34.5	31-723
22L	16	8.5	18	8	34.5	31-723
22L	16	8.5	18.5	6	33	18-723c
22L	16	8.5	18.5	6.5	33.5	18-723c
22L	16	8.5	18.5	7	34	18-723c
22L	16	8.5	18.5	7	34	18-723c
22L	16	8.5	18.5	7	34	18-723c
22L	16	8.5	18.5	7	34	18-723c
22L	16	8.5	18.5	7	34	18-723c
22L	16	8.5	18.5	7	34	18-723c
22L	16	8.5	18.5	7	34	18-723c
22L	16	8.5	18.5	7	34	18-723c
22L	16	8.5	18.5	7	34	18-723c
22L	16	8.5	18.5	7	34	18-723c
22L	16	8.5	18.5	7.5	34.5	18-723c
22L	16	8.5	18.5	7.5	34.5	18-723c
22L	16	8.5	18.5	7.5	34.5	18-723c
22L	16	8.5	18.5	7.5	34.5	18-723c
22L	16	8.5	18.5	7.5	34.5	18-723c
22L	16	8.5	19	7	34.5	18-723c
22L	16	8.5	19	7.5	35	18-723c
22L	16	8.5	19	7.5	35	18-723c
22L	16	8.5	19	8	35.5	18-723c
22L	16	8.5	20	7.5	36	18-723c
22L	16	8	16.5	8	32.5	8-727a
22L	16	8	17.5	7	32.5	8-727a
22L	16	8	17.5	7	32.5	8-727a
22L	16	8	17.5	7	32.5	8-727a
22L	16	8	17.5	7.5	33	8-727a
22L	16	8	17.5	7.5	33	8-727a
22L	16	8	17.5	7.5	33	8-727a
22L	16	8	17.5	8	33.5	8-727a
22L	16	8	17.5	8	33.5	8-727a
22L	16	8	17.5	8	33.5	8-727a
22L	16	8	17.5	8	33.5	8-727a
22L	16	8	17.5	8	33.5	8-727a
22L	16	8	17.5	8	33.5	8-727a
22L	16	8	17.5	8	33.5	8-727a
22L	16	8	17.5	8	33.5	8-727a
22L	16	8	17.5	8	33.5	8-727a
22L	16	8	17.5	8	33.5	8-727a
22L	16	8	17.5	8	33.5	8-727a
22L	16	8	17.5	8	33.5	8-727a
22L	16	8	17.5	8	33.5	8-727a
22L	16	8	17.5	8	33.5	8-727a
22L	16	8	18.5	7	33.5	8-727a
22L	16	8	18.5	7	33.5	8-727a
22L	16	8	18.5	7	33.5	8-727a
22L	16	8	18.5	7	33.5	8-727a
22L	16	8	18.5	8	34.5	8-727a
22L	18	6.5	14	6.5	27	14-712
22L	18	6.5	14	6.5	27	14-712
22L	18	6.5	14	6.5	27	14-712
22L	18	6.5	14	6.5	27	14-712
22L	18	6.5	16	5.5	28	14-712
22L	18	6.5	16	5.5	28	14-712
22L	18	6.5	16	5.5	28	14-712
22L	18	6.5	13.5	6.5	26.5	4-713b
22L	18	6.5	13.5	6.5	26.5	4-713b
22L	18	6.5	13.5	6.5	26.5	4-713b
22L	18	6.5	15.5	5.5	27.5	4-713b
22L	18	6.5	15.5	5.5	27.5	4-713b
22L	18	6.5	15.5	5.5	27.5	4-713b
22L	18	6.5	15.5	5.5	27.5	4-713b
22L	18	6.5	15.5	5.5	27.5	4-713b
22L	18	6.5	15.5	5.5	27.5	4-713b
22L	18	6.5	15.5	5.5	27.5	4-713b
22L	18	6.5	15.5	6	28	4-713b
22L	18	6	15	6	27	18-715a
22L	18	6	15	6	27	18-715a
22L	18	6	15	5.5	26.5	18-715a
22L	18	6	15	5.5	26.5	18-715a
22L	18	6	15	5.5	26.5	18-715a
22L	18	6	15	5.5	26.5	18-715a
22L	18	6	15	6.5	27.5	18-715a
22L	18	6	15	7.5	28.5	18-715a
22L	18	6	15.5	5	26.5	18-715a
22L	18	6	15.5	6	27.5	18-715a
22L	18	6	15.5	6	27.5	18-715a
22L	18	6	15.5	6	27.5	18-715a
22L	18	6	15.5	6	27.5	18-715a
22L	18	6	15.5	6	27.5	18-715a
22L	18	6	15.5	6	27.5	18-715a
22L	18	6	15.5	6	27.5	18-715a
22L	18	6	15.5	6	27.5	18-715a
22L	18	6	16.5	5	27.5	18-715a
22L	18	6	16.5	5	27.5	18-715a
22L	18	6	16.5	5	27.5	18-715a
22L	18	6	16.5	5	27.5	18-715a
22L	18	6	16.5	5.5	28	18-715a
22L	18	6	16.5	5.5	28	18-715a
22L	18	6	16.5	6	28.5	18-715a
22L	18	6	16.5	6.5	29	18-715a
22L	18	6	15	5.5	26.5	14-715b
22L	18	6	15	5.5	26.5	14-715b
22L	18	6	15	6	27	14-715b
22L	18	6	15	6	27	14-715b
22L	18	6	15	6.5	27.5	14-715b
22L	18	6	15	6.5	27.5	14-715b
22L	18	6	15	6.5	27.5	14-715b
22L	18	6	15	6.5	27.5	14-715b
22L	18	6	15	6.5	27.5	14-715b
22L	18	6	15	6.5	27.5	14-715b
22L	18	6	15	6.5	27.5	14-715b
22L	18	6	15.5	6	27.5	14-715b
22L	18	6	15.5	6	27.5	14-715b
22L	18	6	15.5	6	27.5	14-715b
22L	18	6	15.5	6	27.5	14-715b
22L	18	6	15.5	6	27.5	14-715b
22L	18	6.5	13.5	6.5	26.5	6-715
22L	18	6.5	13.5	6.5	26.5	6-715
22L	18	6.5	13.5	7	27	6-715
22L	18	6.5	14.5	5.5	26.5	6-715
22L	18	6.5	14.5	5.5	26.5	6-715
22L	18	6.5	14.5	5.5	26.5	6-715
22L	18	6.5	14.5	5.5	26.5	6-715
22L	18	6.5	14.5	5.5	26.5	6-715
22L	18	6.5	14.5	5.5	26.5	6-715
22L	18	6.5	14.5	5.5	26.5	6-715
22L	18	6.5	14.5	5.5	26.5	6-715
22L	18	6.5	14.5	5.5	26.5	6-715
22L	18	6.5	14.5	5.5	26.5	6-715
22L	18	6.5	14.5	5.5	26.5	6-715
22L	18	6.5	14.5	5.5	26.5	6-715
22L	18	6.5	14.5	5.5	26.5	6-715
22L	18	6.5	14.5	5.5	26.5	6-715
22L	18	6.5	14.5	5.5	26.5	6-715
22L	18	6.5	14.5	5.5	26.5	6-715
22L	18	6.5	14.5	5.5	26.5	6-715
22L	18	6.5	14.5	6	27	6-715
22L	18	6.5	14.5	6	27	6-715
22L	18	6.5	14.5	6	27	6-715
22L	18	6.5	14.5	6	27	6-715
22L	18	6.5	14.5	6	27	6-715
22L	18	6.5	15	6	27.5	29-715
22L	18	6.5	14	6.5	27	29-715
22L	18	6.5	14	6.5	27	29-715
22L	18	6.5	14.5	6	27	29-715
22L	18	6.5	14.5	6	27	29-715
22L	18	6.5	14.5	6.5	27.5	29-715
22L	18	6.5	14.5	7	28	29-715
22L	18	6.5	14.5	7	28	29-715
22L	18	6.5	14.5	7	28	29-715
22L	18	6.5	14.5	7	28	29-715
22L	18	6.5	14.5	7	28	29-715
22L	18	6.5	15.5	6	28	29-715
22L	18	6.5	15.5	6	28	29-715
22L	18	6.5	15.5	6	28	29-715
22L	18	6.5	15.5	6	28	29-715
22L	18	6.5	15.5	6	28	29-715
22L	18	6.5	15.5	6.5	28.5	29-715
22L	18	6.5	15.5	6.5	28.5	29-715
22L	18	6	14	6	26	34-716
22L	18	6	15	5.5	26.5	34-716
22L	18	6	15	5.5	26.5	34-716
22L	18	6	15	5.5	26.5	34-716
22L	18	6	15	6	27	34-716
22L	18	6	15	6	27	34-716
22L	18	6	15	6	27	34-716
22L	18	6	15	6	27	34-716
22L	18	6	15	6	27	34-716
22L	18	6	15	6.5	27.5	34-716
22L	18	6	15	6.5	27.5	34-716
22L	18	6	15	6.5	27.5	34-716
22L	18	6	16	6	28	34-716
22L	18	6	16	6	28	34-716
22L	18	6	14	6	26	1-717a
22L	18	6	14	6	26	1-717a
22L	18	6	14	6	26	1-717a
22L	18	6	14	7	27	1-717a
22L	18	6	15	5.5	26.5	1-717a
22L	18	6	15	5.5	26.5	1-717a
22L	18	6	15	5.5	26.5	1-717a
22L	18	6	15	6	27	1-717a
22L	18	6	15	6	27	1-717a
22L	18	6	15	6.5	27.5	1-717a
22L	18	6	16	5	27	1-717a
22L	18	6	16	5.5	27.5	1-717a
22L	18	6	16	5.5	27.5	1-717a
22L	18	6	16	6.5	28.5	1-717a
22L	18	6.5	14	6	26.5	20-718
22L	18	6.5	14	6	26.5	20-718
22L	18	6.5	14	6.5	27	20-718
22L	18	6.5	15	5	26.5	20-718
22L	18	6.5	15	5	26.5	20-718
22L	18	6.5	15	5	26.5	20-718
22L	18	6.5	15	5	26.5	20-718
22L	18	6.5	15	5	26.5	20-718
22L	18	6.5	15	5.5	27	20-718
22L	18	6.5	15	5.5	27	20-718
22L	18	6.5	15	5.5	27	20-718
22L	18	6.5	15	6	27.5	20-718
22L	18	7	14.5	5.5	27	27-718
22L	18	7	14.5	5.5	27	27-718
22L	18	7	14.5	5.5	27	27-718
22L	18	7	14.5	5.5	27	27-718
22L	18	7	14.5	6	27.5	27-718
22L	18	7	14.5	6	27.5	27-718
22L	18	7	14.5	6	27.5	27-718
22L	18	7	14.5	6	27.5	27-718
22L	18	7	14.5	6	27.5	27-718
22L	18	7	14.5	6.5	28	27-718
22L	18	7	15.5	5.5	28	27-718
22L	18	7	15.5	6	28.5	27-718
22L	18	7	15.5	6	28.5	27-718
22L	18	7	15.5	6	28.5	27-718
22L	18	7	15.5	6	28.5	27-718
22L	18	7	15.5	6	28.5	27-718
22L	18	7	15.5	6	28.5	27-718
22L	18	7	15.5	6	28.5	27-718
22L	18	7	15.5	6	28.5	27-718
22L	18	7	15.5	6	28.5	27-718
22L	18	7	15.5	6	28.5	27-718
22L	18	6.5	14.5	5.5	26.5	25-718
22L	18	6.5	14.5	5.5	26.5	25-718
22L	18	6.5	14.5	5.5	26.5	25-718
22L	18	6.5	14.5	5.5	26.5	25-718
22L	18	6.5	14.5	5.5	26.5	25-718
22L	18	6.5	14.5	5.5	26.5	25-718
22L	18	6.5	14.5	6	27	25-718
22L	18	6.5	14.5	6	27	25-718
22L	18	6.5	14.5	6	27	25-718
22L	18	6.5	14.5	6	27	25-718
22L	18	6.5	14.5	6	27	25-718
22L	18	6.5	14.5	6	27	25-718
22L	18	6.5	14.5	6	27	25-718
22L	18	6.5	14.5	6	27	25-718
22L	18	6.5	14.5	7	28	25-718
22L	18	6.5	14.5	7	28	25-718
22L	18	6.5	14.5	5.5	26.5	25-718
22L	18	6.5	14.5	5.5	26.5	25-718
22L	18	6.5	14.5	6	27	25-718
22L	18	6.5	14.5	6	27	25-718
22L	18	6.5	14.5	6	27	25-718
22L	18	6.5	14.5	6	27	25-718
22L	18	6.5	14.5	6	27	25-718
22L	18	6.5	14.5	6	27	25-718
22L	18	6.5	14.5	6	27	25-718
22L	18	6.5	14.5	6	27	25-718
22L	18	6.5	14.5	6.5	27.5	25-718
22L	18	6.5	15.5	5.5	27.5	25-718
22L	18	6.5	16.5	5.5	28.5	25-718
22L	18	6.5	16.5	5.5	28.5	25-718
22L	18	6.5	14	6	26.5	8-719b
22L	18	6.5	14	6	26.5	8-719b
22L	18	6.5	14	6	26.5	8-719b
22L	18	6.5	14	6	26.5	8-719b
22L	18	6.5	14	6	26.5	8-719b
22L	18	6.5	14	6	26.5	8-719b
22L	18	6.5	14	6.5	27	8-719b
22L	18	6.5	14	7	27.5	8-719b
22L	18	6.5	15	5.5	27	8-719b
22L	18	6.5	15	5.5	27	8-719b
22L	18	6.5	15	5.5	27	8-719b
22L	18	6.5	15	5.5	27	8-719b
22L	18	6.5	15	5.5	27	8-719b
22L	18	6.5	15	5.5	27	8-719b
22L	18	6.5	15	6	27.5	8-719b
22L	18	6.5	15	6	27.5	8-719b
22L	18	6.5	15	6	27.5	8-719b
22L	18	6.5	15	6	27.5	8-719b
22L	18	6.5	15	6	27.5	8-719b
22L	18	6.5	15	6	27.5	8-719b
22L	18	6.5	15	6	27.5	8-719b
22L	18	6.5	15	6	27.5	8-719b
22L	18	6.5	15	6	27.5	8-719b
22L	18	6.5	15	6	27.5	8-719b
22L	18	6.5	15	6	27.5	8-719b
22L	18	6.5	16	5	27.5	8-719b
22L	18	6.5	16	5	27.5	8-719b
22L	18	6.5	16	5	27.5	8-719b
22L	18	6.5	16	5.5	28	8-719b
22L	18	6.5	16	6	28.5	8-719b
22L	18	6.5	16	6	28.5	8-719b
22L	18	6.5	16.5	6.5	29.5	8-719b
22L	18	7	14	6	27	2-719
22L	18	7	15	5	27	2-719
22L	18	7	15	5	27	2-719
22L	18	7	15	5.5	27.5	2-719
22L	18	7	15	5.5	27.5	2-719
22L	18	7	15	5.5	27.5	2-719
22L	18	7	15	5.5	27.5	2-719
22L	18	7	15	6	28	2-719
22L	18	7	15	6	28	2-719
22L	18	7	15	6	28	2-719
22L	18	7	15	6	28	2-719
22L	18	7	15	6	28	2-719
22L	18	7	15	6	28	2-719
22L	18	7	15	5	27	2-719
22L	18	7	15	5	27	2-719
22L	18	7	15	5.5	27.5	2-719
22L	18	7	15	5.5	27.5	2-719
22L	18	7	15	5.5	27.5	2-719
22L	18	7	15	5.5	27.5	2-719
22L	18	7	15	6	28	2-719
22L	18	7	15	6	28	2-719
22L	18	7	15	6	28	2-719
22L	18	7	15.5	6.5	29	2-719
22L	18	6.5	14.5	6	27	31-720
22L	18	6.5	15	6	27.5	31-720
22L	18	6.5	15	6.5	28	31-720
22L	18	6.5	15	6.5	28	31-720
22L	18	6.5	15	6.5	28	31-720
22L	18	6.5	15	6.5	28	31-720
22L	18	6.5	15	6.5	28	31-720
22L	18	6.5	15	6.5	28	31-720
22L	18	6.5	15	6.5	28	31-720
22L	18	6.5	15	6.5	28	31-720
22L	18	6.5	15	6.5	28	31-720
22L	18	6.5	15	6.5	28	31-720
22L	18	6.5	15	6.5	28	31-720
22L	18	6.5	16	5.5	28	31-720
22L	18	6.5	16	6	28.5	31-720
22L	18	6.5	16	6	28.5	31-720
22L	18	6.5	16	6.5	29	31-720
22L	18	6.5	16	6.5	29	31-720
22L	18	6.5	16	6.5	29	31-720
22L	18	6.5	16	6.5	29	31-720
22L	18	6.5	16	6.5	29	31-720
22L	18	6.5	14	6	26.5	5-721
22L	18	6.5	14	6	26.5	5-721
22L	18	6.5	14	6	26.5	5-721
22L	18	6.5	14	6.5	27	5-721
22L	18	6.5	14	6.5	27	5-721
22L	18	6.5	14	6.5	27	5-721
22L	18	6.5	14	6.5	27	5-721
22L	18	6.5	14	6.5	27	5-721
22L	18	6.5	14	6.5	27	5-721
22L	18	6.5	14	6.5	27	5-721
22L	18	6.5	14	6.5	27	5-721
22L	18	6.5	14	6.5	27	5-721
22L	18	6.5	14	6.5	27	5-721
22L	18	6.5	14	6.5	27	5-721
22L	18	6.5	14	6.5	27	5-721
22L	18	6.5	14	6.5	27	5-721
22L	18	6.5	14	6.5	27	5-721
22L	18	6.5	14	6.5	27	5-721
22L	18	6.5	14	6.5	27	5-721
22L	18	6.5	14	6.5	27	5-721
22L	18	6.5	14	6.5	27	5-721
22L	18	6.5	14	6.5	27	5-721
22L	18	6.5	14	6.5	27	5-721
22L	18	6.5	15	5.5	27	5-721
22L	18	6.5	15	5.5	27	5-721
22L	18	6	13.5	6.5	26	17-723
22L	18	6	13.5	6.5	26	17-723
22L	18	6	13.5	6.5	26	17-723
22L	18	6	14.5	5.5	26	17-723
22L	18	6	14.5	5.5	26	17-723
22L	18	6	14.5	5.5	26	17-723
22L	18	6	14.5	5.5	26	17-723
22L	18	6	14.5	5.5	26	17-723
22L	18	6	14.5	5.5	26	17-723
22L	18	6	14.5	6	26.5	17-723
22L	18	6	14.5	6	26.5	17-723
22L	18	6	14.5	6	26.5	17-723
22L	18	6	14.5	6	26.5	17-723
22L	18	6	14.5	6	26.5	17-723
22L	18	6	14.5	6.5	27	17-723
22L	18	6	15.5	6	27.5	17-723
22L	18	6	16.5	6.5	29	17-723
22L	18	6.5	13.5	5.5	25.5	8-724a
22L	18	6.5	13.5	6	26	8-724a
22L	18	6.5	13.5	6	26	8-724a
22L	18	6.5	13.5	6	26	8-724a
22L	18	6.5	13.5	6	26	8-724a
22L	18	6.5	13.5	6	26	8-724a
22L	18	6.5	13.5	6	26	8-724a
22L	18	6.5	13.5	6	26	8-724a
22L	18	6.5	13.5	6.5	26.5	8-724a
22L	18	6.5	13.5	6.5	26.5	8-724a
22L	18	6.5	13.5	6.5	26.5	8-724a
22L	18	6.5	13.5	6.5	26.5	8-724a
22L	18	6.5	13.5	6.5	26.5	8-724a
22L	18	6.5	13.5	6.5	26.5	8-724a
22L	18	6.5	13.5	6.5	26.5	8-724a
22L	18	6.5	13.5	6.5	26.5	8-724a
22L	18	6.5	13.5	6.5	26.5	8-724a
22L	18	6.5	13.5	6.5	26.5	8-724a
22L	18	6.5	13.5	7	27	8-724a
22L	18	6.5	13.5	7	27	8-724a
22L	18	6.5	14.5	6	27	8-724a
22L	18	6.5	14.5	6	27	8-724a
22L	18	6.5	14.5	6.5	27.5	8-724a
22L	18	6.5	14.5	6.5	27.5	8-724a
22L	18	6.5	14.5	6.5	27.5	8-724a
22L	18	6.5	14	6	26.5	18-724
22L	18	6.5	14	6.5	27	18-724
22L	18	6.5	14	6.5	27	18-724
22L	18	6.5	14	6.5	27	18-724
22L	18	6.5	14	6.5	27	18-724
22L	18	6.5	14	6.5	27	18-724
22L	18	6.5	14	6.5	27	18-724
22L	18	6.5	14	6.5	27	18-724
22L	18	6.5	14	6.5	27	18-724
22L	18	6.5	14	6.5	27	18-724
22L	18	6.5	14	6.5	27	18-724
22L	18	6.5	14	6.5	27	18-724
22L	18	6.5	15	5.5	27	18-724
22L	18	6.5	15	5.5	27	18-724
22L	18	6.5	15	5.5	27	18-724
22L	18	6.5	15	5.5	27	18-724
22L	18	6.5	15	5.5	27	18-724
22L	18	6.5	15	6	27.5	18-724
22L	18	6.5	14	6.5	27	27-724b
22L	18	6.5	14	6.5	27	27-724b
22L	18	6.5	14	7	27.5	27-724b
22L	18	6.5	15	5.5	27	27-724b
22L	18	6.5	15	5.5	27	27-724b
22L	18	6.5	15	5.5	27	27-724b
22L	18	6.5	15	5.5	27	27-724b
22L	18	6.5	15	5.5	27	27-724b
22L	18	6.5	15	5.5	27	27-724b
22L	18	6.5	15	6	27.5	27-724b
22L	18	6.5	15	6	27.5	27-724b
22L	18	6.5	15	6	27.5	27-724b
22L	18	6.5	15	6	27.5	27-724b
22L	18	6.5	15	6	27.5	27-724b
22L	18	6.5	15	6	27.5	27-724b
22L	18	6.5	15	6	27.5	27-724b
22L	18	6.5	15	6	27.5	27-724b
22L	18	6	14	6	26	1-729a
22L	18	6	14	6	26	1-729a
22L	18	6	14	6	26	1-729a
22L	18	6	14	6	26	1-729a
22L	18	6	14	6	26	1-729a
22L	18	6	14	6	26	1-729a
22L	18	6	14	6	26	1-729a
22L	18	6	14	6	26	1-729a
22L	18	6	14	6	26	1-729a
22L	18	6	14	6.5	26.5	1-729a
22L	18	6	14	6.5	26.5	1-729a
22L	18	6	14	6.5	26.5	1-729a
22L	18	6	14	6.5	26.5	1-729a
22L	18	6	14	6.5	26.5	1-729a
22L	18	6	14	6.5	26.5	1-729a
22L	18	6	15.5	5	26.5	1-729a
22L	18	6	15.5	5	26.5	1-729a
22L	18	6	15.5	5	26.5	1-729a
22L	18	6	15.5	5.5	27	1-729a
22L	18	6	15.5	6	27.5	1-729a
22L	18	6	16	5.5	27.5	1-729a
22L	20	5	11.5	5.5	22	4-713a
22L	20	5	11.5	5.5	22	4-713a
22L	20	5	12	5	22	4-713a
22L	20	5	12	5	22	4-713a
22L	20	5	12	5.5	22.5	4-713a
22L	20	5	12	5.5	22.5	4-713a
22L	20	5	12	5.5	22.5	4-713a
22L	20	5	12	5.5	22.5	4-713a
22L	20	5	13	4.5	22.5	4-713a
22L	20	5	13	4.5	22.5	4-713a
22L	20	5	13	5	23	4-713a
22L	20	5	13	5	23	4-713a
22L	20	5	11.5	5	21.5	25-714a
22L	20	5	11.5	5.5	22	25-714a
22L	20	5	11.5	5.5	22	25-714a
22L	20	5	11.5	5.5	22	25-714a
22L	20	5	11.5	5.5	22	25-714a
22L	20	5	11.5	5.5	22	25-714a
22L	20	5	11.5	6	22.5	25-714a
22L	20	5	11.5	6	22.5	25-714a
22L	20	5	11.5	6	22.5	25-714a
22L	20	5	11.5	6	22.5	25-714a
22L	20	5	11.5	6	22.5	25-714a
22L	20	5	11.5	6	22.5	25-714a
22L	20	5	12.5	4.5	22	25-714a
22L	20	5	12.5	4.5	22	25-714a
22L	20	5	12.5	4.5	22	25-714a
22L	20	5	12.5	4.5	22	25-714a
22L	20	5	12.5	4.5	22	25-714a
22L	20	5	12.5	4.5	22	25-714a
22L	20	5	12.5	4.5	22	25-714a
22L	20	5	12.5	4.5	22	25-714a
22L	20	5	12.5	4.5	22	25-714a
22L	20	5	12.5	5	22.5	25-714a
22L	20	5	12.5	5	22.5	25-714a
22L	20	5	12.5	5	22.5	25-714a
22L	20	5	12.5	5	22.5	25-714a
22L	20	5	12.5	5	22.5	25-714a
22L	20	5	12.5	5	22.5	25-714a
22L	20	5	12.5	5	22.5	25-714a
22L	20	5	12.5	5	22.5	25-714a
22L	20	5	13	5	23	25-714a
22L	20	4.5	11	5	20.5	1-714
22L	20	4.5	11	5	20.5	1-714
22L	20	4.5	11	5	20.5	1-714
22L	20	4.5	11	5.5	21	1-714
22L	20	4.5	11	5.5	21	1-714
22L	20	4.5	11	5.5	21	1-714
22L	20	4.5	11	5.5	21	1-714
22L	20	4.5	11	5.5	21	1-714
22L	20	4.5	11	5.5	21	1-714
22L	20	4.5	11	5.5	21	1-714
22L	20	4.5	11	5.5	21	1-714
22L	20	4.5	11	5.5	21	1-714
22L	20	4.5	11	5.5	21	1-714
22L	20	4.5	11	5.5	21	1-714
22L	20	4.5	11	5.5	21	1-714
22L	20	4.5	11	5.5	21	1-714
22L	20	4.5	11	5.5	21	1-714
22L	20	4.5	11	5.5	21	1-714
22L	20	4.5	11	5.5	21	1-714
22L	20	4.5	11	5.5	21	1-714
22L	20	4.5	11	5.5	21	1-714
22L	20	4.5	11	5.5	21	1-714
22L	20	4.5	12	4.5	21	1-714
22L	20	4.5	12	4.5	21	1-714
22L	20	4.5	12	4.5	21	1-714
22L	20	4.5	12	4.5	21	1-714
22L	20	4.5	12	4.5	21	1-714
22L	20	4.5	12	4.5	21	1-714
22L	20	4.5	12	4.5	21	1-714
22L	20	4.5	12	4.5	21	1-714
22L	20	4.5	12	4.5	21	1-714
22L	20	4.5	12	4.5	21	1-714
22L	20	4.5	12.5	5.5	22.5	1-714
22L	20	4.5	12.5	5.5	22.5	1-714
22L	20	5.5	11	5	21.5	16-715a
22L	20	5.5	11	5	21.5	16-715a
22L	20	5.5	11	5	21.5	16-715a
22L	20	5.5	11	5	21.5	16-715a
22L	20	5.5	11	5	21.5	16-715a
22L	20	5.5	11	5	21.5	16-715a
22L	20	5.5	11	5.5	22	16-715a
22L	20	5.5	11	5.5	22	16-715a
22L	20	5.5	11	5.5	22	16-715a
22L	20	5.5	11	5.5	22	16-715a
22L	20	5.5	11	5.5	22	16-715a
22L	20	5.5	11	5.5	22	16-715a
22L	20	5.5	11	5.5	22	16-715a
22L	20	5.5	11	5.5	22	16-715a
22L	20	5.5	11	5.5	22	16-715a
22L	20	5.5	11	5.5	22	16-715a
22L	20	5.5	11	5.5	22	16-715a
22L	20	5.5	11	5.5	22	16-715a
22L	20	5.5	11	5.5	22	16-715a
22L	20	5.5	11	5.5	22	16-715a
22L	20	5.5	11	5.5	22	16-715a
22L	20	5.5	12.5	4	22	16-715a
22L	20	5.5	12.5	4	22	16-715a
22L	20	5.5	12.5	4	22	16-715a
22L	20	5.5	12.5	4	22	16-715a
22L	20	5.5	12.5	4	22	16-715a
22L	20	5.5	12.5	4.5	22.5	16-715a
22L	20	5	12.5	4.5	22	1-715b
22L	20	5	12.5	4.5	22	1-715b
22L	20	5	12.5	4.5	22	1-715b
22L	20	5	12.5	4.5	22	1-715b
22L	20	5	12.5	4.5	22	1-715b
22L	20	5	12.5	4.5	22	1-715b
22L	20	5	12.5	4	21.5	1-715b
22L	20	5	12.5	4	21.5	1-715b
22L	20	5	12.5	4	21.5	1-715b
22L	20	5	12.5	4	21.5	1-715b
22L	20	5	12.5	4	21.5	1-715b
22L	20	5	12.5	4	21.5	1-715b
22L	20	5	12.5	4	21.5	1-715b
22L	20	5	12.5	4.5	22	1-715b
22L	20	5	12.5	4.5	22	1-715b
22L	20	5	12.5	4.5	22	1-715b
22L	20	5	12.5	4.5	22	1-715b
22L	20	5	12.5	4.5	22	1-715b
22L	20	5.5	12	4.5	22	11-715a
22L	20	5.5	12	5	22.5	11-715a
22L	20	5.5	12	5	22.5	11-715a
22L	20	5.5	12	5	22.5	11-715a
22L	20	5.5	12	5	22.5	11-715a
22L	20	5.5	12	6	23.5	11-715a
22L	20	5.5	12	6	23.5	11-715a
22L	20	5.5	12	6	23.5	11-715a
22L	20	5.5	12	6	23.5	11-715a
22L	20	5.5	12	6	23.5	11-715a
22L	20	5.5	14	4	23.5	11-715a
22L	20	5.5	14	4.5	24	11-715a
22L	20	5	11.5	6	22.5	29-716
22L	20	5	11.5	6	22.5	29-716
22L	20	5	13.5	4	22.5	29-716
22L	20	5	13.5	4	22.5	29-716
22L	20	5	13.5	4	22.5	29-716
22L	20	5	13.5	4	22.5	29-716
22L	20	5	13.5	4	22.5	29-716
22L	20	5	13.5	4	22.5	29-716
22L	20	5	13.5	4	22.5	29-716
22L	20	5	13.5	4	22.5	29-716
22L	20	5	13.5	4.5	23	29-716
22L	20	5	13.5	4.5	23	29-716
22L	20	5	13.5	4.5	23	29-716
22L	20	5	13.5	5	23.5	29-716
22L	20	5	13.5	5.5	24	29-716
22L	20	5	13.5	5.5	24	29-716
22L	20	5	11.5	4.5	21	19-716
22L	20	5	11.5	5	21.5	19-716
22L	20	5	11.5	5	21.5	19-716
22L	20	5	11.5	5	21.5	19-716
22L	20	5	11.5	5	21.5	19-716
22L	20	5	11.5	5	21.5	19-716
22L	20	5	11.5	5	21.5	19-716
22L	20	5	11.5	5	21.5	19-716
22L	20	5	11.5	5	21.5	19-716
22L	20	5	11.5	5	21.5	19-716
22L	20	5	11.5	5	21.5	19-716
22L	20	5	11.5	5	21.5	19-716
22L	20	5	11.5	5	21.5	19-716
22L	20	5	11.5	5	21.5	19-716
22L	20	5	11.5	5	21.5	19-716
22L	20	5	11.5	6	22.5	19-716
22L	20	5	11.5	6	22.5	19-716
22L	20	5	11.5	6	22.5	19-716
22L	20	5	11.5	6	22.5	19-716
22L	20	5	11.5	6	22.5	19-716
22L	20	5	11.5	6	22.5	19-716
22L	20	5	11.5	6	22.5	19-716
22L	20	5	11.5	6	22.5	19-716
22L	20	5	13.5	4	22.5	19-716
22L	20	5	13.5	4	22.5	19-716
22L	20	5.5	12	4	21.5	27-717b
22L	20	5.5	12	4.5	22	27-717b
22L	20	5.5	12	4.5	22	27-717b
22L	20	5.5	12	4.5	22	27-717b
22L	20	5.5	12	4.5	22	27-717b
22L	20	5.5	12	4.5	22	27-717b
22L	20	5.5	12	4.5	22	27-717b
22L	20	5.5	12	4.5	22	27-717b
22L	20	5.5	12	4.5	22	27-717b
22L	20	5.5	12	4.5	22	27-717b
22L	20	5.5	12	4.5	22	27-717b
22L	20	5.5	12	4.5	22	27-717b
22L	20	5.5	12	4.5	22	27-717b
22L	20	5.5	12	4.5	22	27-717b
22L	20	5.5	12	4.5	22	27-717b
22L	20	5.5	12	4.5	22	27-717b
22L	20	5.5	12	4.5	22	27-717b
22L	20	5.5	12	4.5	22	27-717b
22L	20	5.5	12	5	22.5	27-717b
22L	20	5.5	12	5	22.5	27-717b
22L	20	5.5	12	5	22.5	27-717b
22L	20	5.5	12	5	22.5	27-717b
22L	20	5.5	12.5	5	23	27-717b
22L	20	6	12	5	23	34-717
22L	20	6	12	5	23	34-717
22L	20	6	13	5	24	34-717
22L	20	6	13	5	24	34-717
22L	20	5.5	12	5	22.5	9-718
22L	20	5.5	12	5	22.5	9-718
22L	20	5.5	12	5.5	23	9-718
22L	20	5.5	12	5.5	23	9-718
22L	20	5.5	12	5.5	23	9-718
22L	20	5.5	12	5.5	23	9-718
22L	20	5.5	12	5	22.5	18-720
22L	20	5.5	12	5	22.5	18-720
22L	20	5.5	12	5	22.5	18-720
22L	20	5.5	12	5	22.5	18-720
22L	20	5.5	12	5	22.5	18-720
22L	20	5.5	12	5	22.5	18-720
22L	20	5.5	12	5	22.5	18-720
22L	20	5.5	12	5	22.5	18-720
22L	20	5.5	12	5	22.5	18-720
22L	20	5.5	12	5	22.5	18-720
22L	20	5.5	12	5	22.5	18-720
22L	20	5.5	12	5	22.5	18-720
22L	20	5.5	12	5	22.5	18-720
22L	20	5.5	12	5.5	23	18-720
22L	20	5.5	12	5.5	23	18-720
22L	20	5.5	12	5.5	23	18-720
22L	20	5.5	13	5	23.5	18-720
22L	20	5.5	13	5	23.5	18-720
22L	20	5.5	13	5	23.5	18-720
22L	20	5.5	12	5	22.5	20-721
22L	20	5.5	12	5	22.5	20-721
22L	20	5.5	12	5	22.5	20-721
22L	20	5.5	12	5	22.5	20-721
22L	20	5.5	13	4	22.5	20-721
22L	20	5.5	13	4	22.5	20-721
22L	20	5.5	13	4.5	23	20-721
22L	20	5.5	13	4.5	23	20-721
22L	20	5.5	13	5	23.5	20-721
22L	20	5.5	14	4.5	24	20-721
22L	20	5.5	14	5	24.5	20-721
22L	20	5	13	4.5	22.5	5-721
22L	20	5	13	4.5	22.5	5-721
22L	20	5	13	4.5	22.5	5-721
22L	20	5	13	5	23	5-721
22L	20	5	14	4.5	23.5	5-721
22L	20	5	14	4.5	23.5	5-721
22L	20	5	14	5	24	5-721
22L	20	5	14	5	24	5-721
22L	20	5	14	5	24	5-721
22L	20	5	12	5	22	8-721a
22L	20	5	12	5.5	22.5	8-721a
22L	20	5	12	5	22	8-721a
22L	20	5	12	5.5	22.5	8-721a
22L	20	5	12	5	22	8-721a
22L	20	5	12	5	22	8-721a
22L	20	5	12	5	22	8-721a
22L	20	5	12	5.5	22.5	8-721a
22L	20	5	12	5.5	22.5	8-721a
22L	20	5	12	5.5	22.5	8-721a
22L	20	5	12	5	22	8-721a
22L	20	5	12	5	22	8-721a
22L	20	5	12	5	22	8-721a
22L	20	5	12	5	22	8-721a
22L	20	5	12	5	22	8-721a
22L	20	5	12	5.5	22.5	8-721a
22L	20	5	12	5.5	22.5	8-721a
22L	20	5	12	5.5	22.5	8-721a
22L	20	5	12	5.5	22.5	8-721a
22L	20	5	12	5.5	22.5	8-721a
22L	20	5	12	6	23	8-721a
22L	20	5	12	6	23	8-721a
22L	20	5	12	6	23	8-721a
22L	20	5	12	6	23	8-721a
22L	20	5	12	6	23	8-721a
22L	20	5	14	4.5	23.5	8-721a
22L	20	5	14	4.5	23.5	8-721a
22L	20	5	14	4.5	23.5	8-721a
22L	20	5	14.5	5	24.5	8-721a
22L	20	5	12	5	22	17-721a
22L	20	5	12	5	22	17-721a
22L	20	5	12	5	22	17-721a
22L	20	5	12	5	22	17-721a
22L	20	5	12	5	22	17-721a
22L	20	5	12	5	22	17-721a
22L	20	5	12	5	22	17-721a
22L	20	5	12	5	22	17-721a
22L	20	5	12	5	22	17-721a
22L	20	5	12	5	22	17-721a
22L	20	5	13	4	22	17-721a
22L	20	5	13	4	22	17-721a
22L	20	5	13	4	22	17-721a
22L	20	5	13	4	22	17-721a
22L	20	5	13	4.5	22.5	17-721a
22L	20	5	13	4.5	22.5	17-721a
22L	20	5	14	4	23	17-721a
22L	20	5	12.5	5.5	23	17-724
22L	20	5	12.5	5.5	23	17-724
22L	20	5	12.5	6	23.5	17-724
22L	20	5	12.5	6	23.5	17-724
22L	20	5	13.5	5	23.5	17-724
22L	20	5	13.5	5	23.5	17-724
22L	20	5	13.5	5	23.5	17-724
22L	20	5	13.5	5	23.5	17-724
22L	20	5	13.5	5	23.5	17-724
22L	20	5	13.5	4.5	23	17-724
22L	20	5	13.5	5.5	24	17-724
22L	20	5	13.5	5.5	24	17-724
22L	20	5	13.5	5.5	24	17-724
22L	20	5	13.5	5.5	24	17-724
22L	20	5	13.5	5.5	24	17-724
22L	20	5	13.5	5.5	24	17-724
22L	20	5	13.5	5.5	24	17-724
22L	20	5.5	13	5	23.5	22-727
22L	20	5.5	14	5	24.5	22-727
22L	20	5.5	14	5	24.5	22-727
22L	20	5.5	15	5.5	26	22-727
22L	20	5.5	15	5.5	26	22-727
22L	20	5.5	11.5	5.5	22.5	27-731
22L	20	5.5	12.5	4.5	22.5	27-731
22L	20	5.5	12.5	4.5	22.5	27-731
22L	20	5.5	12.5	4.5	22.5	27-731
22L	20	5.5	12.5	4.5	22.5	27-731
22L	20	5.5	12.5	5	23	27-731
22L	20	5.5	12.5	5	23	27-731
22L	20	5.5	12.5	5	23	27-731
22L	20	5.5	12.5	5.5	23.5	27-731
22L	20	5.5	12.5	5.5	23.5	27-731
22L	20	5.5	12.5	5.5	23.5	27-731
22L	20	5.5	12.5	5.5	23.5	27-731
22L	20	5.5	12.5	5.5	23.5	27-731
22L	22	4.5	10.5	4.5	19.5	5-714a
22L	22	4.5	10.5	4.5	19.5	5-714a
22L	22	4.5	10.5	4.5	19.5	5-714a
22L	22	4.5	10.5	4.5	19.5	5-714a
22L	22	4.5	10.5	4.5	19.5	5-714a
22L	22	4.5	10.5	4.5	19.5	5-714a
22L	22	4.5	10.5	4.5	19.5	5-714a
22L	22	4.5	10.5	4.5	19.5	5-714a
22L	22	4.5	10.5	4.5	19.5	5-714a
22L	22	4.5	10.5	4.5	19.5	5-714a
22L	22	4	10	4.5	18.5	14-714
22L	22	4	10	4.5	18.5	14-714
22L	22	4	10	4.5	18.5	14-714
22L	22	4	10	4.5	18.5	14-714
22L	22	4	10	4.5	18.5	14-714
22L	22	4	10	4.5	18.5	14-714
22L	22	4	10	4.5	18.5	14-714
22L	22	4	10	4.5	18.5	14-714
22L	22	4	11	4	19	14-714
22L	22	4	11	4	19	14-714
22L	22	4	11	4	19	14-714
22L	22	4	11	4	19	14-714
22L	22	4	11	4	19	14-714
22L	22	4	11	4	19	14-714
22L	22	4	11	5	20	14-714
22L	22	4	11	5	20	14-714
22L	22	4	11	5	20	14-714
22L	22	4	11	5	20	14-714
22L	22	4	11	5	20	14-714
22L	22	4	10	4.5	18.5	25-714b
22L	22	4	10	4.5	18.5	25-714b
22L	22	4	10	4.5	18.5	25-714b
22L	22	4	10	4.5	18.5	25-714b
22L	22	4	10	4.5	18.5	25-714b
22L	22	4	10	4.5	18.5	25-714b
22L	22	4	10	4.5	18.5	25-714b
22L	22	4	10	4.5	18.5	25-714b
22L	22	4	11	4	19	25-714b
22L	22	4	11	4	19	25-714b
22L	22	4	11	4	19	25-714b
22L	22	4	11	4.5	19.5	25-714b
22L	22	4	10.5	5	19.5	20-715a
22L	22	4	10.5	5	19.5	20-715a
22L	22	4	11	4.5	19.5	20-715a
22L	22	4	11	4.5	19.5	20-715a
22L	22	4	11	4.5	19.5	20-715a
22L	22	4	11	4.5	19.5	20-715a
22L	22	4	11	4.5	19.5	20-715a
22L	22	4.5	10.5	4.5	19.5	4-715c
22L	22	4.5	10.5	4.5	19.5	4-715c
22L	22	4.5	10.5	4.5	19.5	4-715c
22L	22	4.5	10.5	4.5	19.5	4-715c
22L	22	4.5	10.5	4.5	19.5	4-715c
22L	22	4.5	11.5	4.5	20.5	4-715c
22L	22	4.5	11.5	4.5	20.5	4-715c
22L	22	4.5	11.5	4.5	20.5	4-715c
22L	22	4.5	11.5	4.5	20.5	4-715c
22L	22	4.5	11.5	4.5	20.5	4-715c
22L	22	4.5	11.5	4.5	20.5	4-715c
22L	22	4.5	11.5	4.5	20.5	4-715c
22L	22	4	11	4.5	19.5	2-716b
22L	22	4	11.5	4	19.5	2-716b
22L	22	4	11.5	4	19.5	2-716b
22L	22	4	11.5	4	19.5	2-716b
22L	22	4	11.5	4.5	20	2-716b
22L	22	4	11.5	4.5	20	2-716b
22L	22	4	11.5	4.5	20	2-716b
22L	22	4	11.5	4.5	20	2-716b
22L	22	4	11.5	5	20.5	2-716b
22L	22	4	11.5	5	20.5	2-716b
22L	22	4.5	10	4.5	19	18-716
22L	22	4.5	10	4.5	19	18-716
22L	22	4.5	10	4.5	19	18-716
22L	22	4.5	10	4.5	19	18-716
22L	22	4.5	10	4.5	19	18-716
22L	22	4.5	10	4.5	19	18-716
22L	22	4.5	10	4.5	19	18-716
22L	22	4.5	10	4.5	19	18-716
22L	22	4.5	10	4.5	19	18-716
22L	22	4.5	10	4.5	19	18-716
22L	22	4.5	10	5	19.5	18-716
22L	22	4.5	10.5	4	19	18-716
22L	22	4.5	10.5	4	19	18-716
22L	22	4.5	10.5	4	19	18-716
22L	22	4.5	10.5	4	19	18-716
22L	22	4.5	10.5	4	19	18-716
22L	22	4.5	10.5	4	19	18-716
22L	22	4.5	12	3.5	20	18-716
22L	22	4.5	11.5	3	19	27-717a
22L	22	4.5	11.5	3	19	27-717a
22L	22	4.5	11.5	3	19	27-717a
22L	22	4.5	11.5	3.5	19.5	27-717a
22L	22	4.5	11.5	3.5	19.5	27-717a
22L	22	4.5	11.5	3.5	19.5	27-717a
22L	22	4.5	11.5	3.5	19.5	27-717a
22L	22	4.5	11.5	4	20	27-717a
22L	22	4.5	11.5	4	20	27-717a
22L	22	4.5	11.5	4	20	27-717a
22L	22	4.5	11.5	4	20	27-717a
22L	22	4.5	11.5	4	20	27-717a
22L	22	4.5	11.5	4	20	27-717a
22L	22	4.5	11.5	4	20	27-717a
22L	22	4.5	11.5	4	20	27-717a
22L	22	4.5	11.5	4.5	20.5	27-717a
22L	22	4.5	10	5	19.5	17-718b
22L	22	4.5	10	5	19.5	17-718b
22L	22	4.5	12	3	19.5	17-718b
22L	22	4.5	12	3	19.5	17-718b
22L	22	4.5	12	3	19.5	17-718b
22L	22	4.5	12	3	19.5	17-718b
22L	22	4.5	12	3	19.5	17-718b
22L	22	4.5	12	3	19.5	17-718b
22L	22	4.5	12	4	20.5	17-718b
22L	22	4.5	12	4	20.5	17-718b
22L	22	4.5	12	4	20.5	17-718b
22L	22	4.5	12	4	20.5	17-718b
22L	22	4.5	10	4	18.5	19-718c
22L	22	4.5	10	4.5	19	19-718c
22L	22	4.5	10	4.5	19	19-718c
22L	22	4.5	10	4.5	19	19-718c
22L	22	4.5	10	4.5	19	19-718c
22L	22	4.5	10	5	19.5	19-718c
22L	22	4.5	10	5	19.5	19-718c
22L	22	4.5	10	5	19.5	19-718c
22L	22	4.5	10	5	19.5	19-718c
22L	22	4.5	12	3	19.5	19-718c
22L	22	4.5	12	3	19.5	19-718c
22L	22	4.5	12	3	19.5	19-718c
22L	22	4.5	12	3	19.5	19-718c
22L	22	4.5	11.5	3	19	31-719b
22L	22	4.5	11.5	3	19	31-719b
22L	22	4.5	11.5	3	19	31-719b
22L	22	4.5	11.5	3	19	31-719b
22L	22	4.5	11.5	3	19	31-719b
22L	22	4.5	11.5	3	19	31-719b
22L	22	4.5	11.5	3	19	31-719b
22L	22	4.5	11.5	3	19	31-719b
22L	22	4.5	11.5	3	19	31-719b
22L	22	4.5	11.5	4	20	31-719b
22L	22	4.5	11.5	4	20	31-719b
22L	22	4.5	11.5	4	20	31-719b
22L	22	4.5	11.5	4	20	31-719b
22L	22	4.5	11.5	4	20	31-719b
22L	22	4.5	11.5	4	20	31-719b
22L	22	4.5	11.5	4	20	31-719b
22L	22	4.5	11.5	4	20	31-719b
22L	22	4.5	11.5	4	20	31-719b
22L	22	4.5	11.5	4	20	31-719b
22L	22	4.5	11.5	4	20	31-719b
22L	22	4.5	11.5	4	20	31-719b
22L	22	4.5	11.5	4	20	31-719b
22L	22	4.5	11.5	4	20	31-719b
22L	22	4.5	11.5	4	20	31-719b
22L	22	4.5	11.5	4	20	31-719b
22L	22	4.5	11.5	4	20	31-719b
22L	22	4.5	11	3	18.5	1-719a
22L	22	4.5	11	3	18.5	1-719a
22L	22	4.5	11	3	18.5	1-719a
22L	22	4.5	11	4	19.5	1-719a
22L	22	4.5	11	4	19.5	1-719a
22L	22	4.5	11	4	19.5	1-719a
22L	22	4.5	11	4	19.5	1-719a
22L	22	4.5	11	4	19.5	1-719a
22L	22	4.5	11	4	19.5	1-719a
22L	22	4.5	11	4	19.5	1-719a
22L	22	4.5	11	4	19.5	1-719a
22L	22	4.5	11	4	19.5	1-719a
22L	22	4.5	11	4	19.5	1-719a
22L	22	4.5	10.5	4	19	34-720
22L	22	4.5	10.5	4	19	34-720
22L	22	4.5	10.5	5	20	34-720
22L	22	4.5	11	4.5	20	34-720
22L	22	4	11.5	4.5	20	8-721b
22L	22	4	11.5	4.5	20	8-721b
22L	22	4	11.5	4.5	20	8-721b
22L	22	4	11.5	4.5	20	8-721b
22L	22	4	11.5	4.5	20	8-721b
22L	22	4	11.5	4.5	20	8-721b
22L	22	4	11.5	4.5	20	8-721b
22L	22	4	11.5	4.5	20	8-721b
22L	22	4	12.5	4.5	21	8-721b
22L	22	4	12.5	4.5	21	8-721b
22L	22	5	12	4.5	21.5	40-721a
22L	22	5	13	3.5	21.5	40-721a
22L	22	5	13	4.5	22.5	40-721a
22L	22	4.5	11	4.5	20	8-722
22L	22	4.5	11	4.5	20	8-722
22L	22	4.5	11	4.5	20	8-722
22L	22	4.5	11	4.5	20	8-722
22L	22	4.5	11	4.5	20	8-722
22L	22	4.5	11	4.5	20	8-722
22L	22	4.5	10.5	5.5	20.5	11-723
22L	22	4.5	11.5	4.5	20.5	11-723
22L	22	4.5	11.5	4.5	20.5	11-723
22L	22	4.5	11.5	4.5	20.5	11-723
22L	22	4.5	12.5	4	21	11-723
22L	22	4.5	10	4.5	19	1-726a
22L	22	4.5	10	4.5	19	1-726a
22L	22	4.5	10	4.5	19	1-726a
22L	22	4.5	10	4.5	19	1-726a
22L	22	4.5	10	4.5	19	1-726a
22L	22	4.5	10	5	19.5	1-726a
22L	22	4.5	10	5	19.5	1-726a
22L	22	4.5	10	5	19.5	1-726a
22L	22	4.5	11	4	19.5	1-726a
22L	22	4.5	11	4.5	20	1-726a
22L	22	4.5	11	4.5	20	1-726a
22L	22	4.5	11	4.5	20	1-726a
22L	22	4.5	11	4.5	20	1-726a
22L	22	4.5	11	4.5	20	1-726a
22L	22	4.5	11	4.5	20	1-726a
22L	22	4.5	11	4.5	20	1-726a
22L	22	4.5	11	5	20.5	1-726a
22L	22	5	10	5	20	18-729
22L	22	5	11	4	20	18-729
22L	22	5	11	4	20	18-729
22L	22	5	11	5	21	18-729
22L	22	5	11	5	21	18-729
22L	22	5	11	5	21	18-729
22L	22	5	11	5	21	18-729
22L	22	5	12	4	21	18-729
22L	22	5	12	4	21	18-729
22L	22	5	12	4.5	21.5	18-729
22L	23.8	4	8	4	16	4-715a
22L	23.8	4	8	4	16	4-715a
22L	23.8	4	8.5	3.5	16	4-715a
22L	23.8	4	8.5	4.5	17	4-715a
22L	23.8	4	8.5	4	16.5	4-715a
22L	23.8	4	8.5	4	16.5	4-715a
22L	23.8	4	8.5	4	16.5	4-715a
22L	23.8	4	8.5	4	16.5	4-715a
22L	23.8	4	8.5	4	16.5	4-715a
22L	23.8	4	8.5	4	16.5	4-715a
22L	23.8	4	8.5	4	16.5	4-715a
22L	23.8	4	9.5	3.5	17	4-715a
22L	23.8	4	9.5	3.5	17	4-715a
22L	23.8	4	9.5	3.5	17	4-715a
22L	23.8	4	10	3.5	17.5	4-715a
22L	23.8	3.5	9	3.5	16	4-715b
22L	23.8	3.5	9	3.5	16	4-715b
22L	23.8	3.5	9	3.5	16	4-715b
22L	23.8	3.5	9	3.5	16	4-715b
22L	23.8	3.5	9	3.5	16	4-715b
22L	23.8	3.5	9	3.5	16	4-715b
22L	23.8	3.5	9	4	16.5	4-715b
22L	23.8	3.5	10	3.5	17	4-715b
22L	23.8	3.5	10	3.5	17	4-715b
22L	23.8	3.5	10	3.5	17	4-715b
22L	23.8	3.5	10	3.5	17	4-715b
22L	23.8	4	8.5	4	16.5	17-715
22L	23.8	4	8.5	4	16.5	17-715
22L	23.8	4	8.5	4	16.5	17-715
22L	23.8	4	9.5	3.5	17	17-715
22L	23.8	4	9.5	3.5	17	17-715
22L	23.8	4	9.5	3.5	17	17-715
22L	23.8	4	9.5	3.5	17	17-715
22L	23.8	4	9.5	3.5	17	17-715
22L	23.8	4	9.5	3.5	17	17-715
22L	23.8	4	9.5	3.5	17	17-715
22L	23.8	4	9.5	3	16.5	17-715
22L	23.8	4	9.5	3	16.5	17-715
22L	23.8	4	9.5	3.5	17	17-715
22L	23.8	4	9.5	3.5	17	17-715
22L	23.8	4	9.5	3.5	17	17-715
22L	23.8	4	9.5	3.5	17	17-715
22L	23.8	4	9.5	3.5	17	17-715
22L	23.8	4	9.5	4	17.5	17-715
22L	23.8	4	9.5	4	17.5	17-715
22L	23.8	4	10	4	18	17-715
22L	23.8	4	8	4	16	16-715b
22L	23.8	4	8	4	16	16-715b
22L	23.8	4	8	4	16	16-715b
22L	23.8	4	9	4	17	16-715b
22L	23.8	4	9	3.5	16.5	16-715b
22L	23.8	4	9.5	4	17.5	16-715b
22L	23.8	4	9.5	4	17.5	16-715b
22L	23.8	3.5	9	3.5	16	17-716a
22L	23.8	3.5	9	3.5	16	17-716a
22L	23.8	3.5	9	3.5	16	17-716a
22L	23.8	3.5	9.5	3.5	16.5	17-716a
22L	23.8	3.5	9.5	4	17	17-716a
22L	23.8	3.5	9.5	4	17	17-716a
22L	23.8	3.5	9.5	4	17	17-716a
22L	23.8	3.5	9.5	4	17	17-716a
22L	23.8	3.5	9.5	4	17	17-716a
22L	23.8	3.5	9.5	4	17	17-716a
22L	23.8	3.5	9.5	4	17	17-716a
22L	23.8	4	9	3	16	20-717a
22L	23.8	4	9	3.5	16.5	20-717a
22L	23.8	4	9	3.5	16.5	20-717a
22L	23.8	4	9	4	17	20-717a
22L	23.8	3.5	9	4	16.5	1-719b
22L	23.8	3.5	9	4	16.5	1-719b
22L	23.8	3.5	9	4	16.5	1-719b
22L	23.8	3.5	10.5	2.5	16.5	1-719b
22L	23.8	3.5	10.5	3.5	17.5	1-719b
22L	23.8	3.5	10.5	3	17	1-719b
22L	23.8	3.5	10.5	3	17	1-719b
22L	23.8	3.5	10.5	4	18	1-719b
22L	23.8	3.5	10.5	4	18	1-719b
22L	23.8	4.5	8	4	16.5	19-719
22L	23.8	4.5	8	4	16.5	19-719
22L	23.8	4.5	9.5	2.5	16.5	19-719
22L	23.8	4.5	9.5	2.5	16.5	19-719
22L	23.8	4.5	9.5	3	17	19-719
22L	23.8	4.5	9.5	3	17	19-719
22L	23.8	4.5	9.5	3	17	19-719
22L	23.8	4.5	9.5	3	17	19-719
22L	23.8	4.5	9.5	3	17	19-719
22L	23.8	4.5	9.5	3	17	19-719
22L	23.8	4.5	9.5	3	17	19-719
22L	23.8	4.5	9.5	3	17	19-719
22L	23.8	4.5	12	4.5	21	19-719
22L	23.8	4.5	13	3.5	21	19-719
22L	23.8	4	9.5	3	16.5	31-719a
22L	23.8	4	9.5	3	16.5	31-719a
22L	23.8	4	9.5	3	16.5	31-719a
22L	23.8	4	9.5	3	16.5	31-719a
22L	23.8	4	9.5	3	16.5	31-719a
22L	23.8	4	9.5	3	16.5	31-719a
22L	23.8	4	9.5	3.5	17	31-719a
22L	23.8	4	9.5	4	17.5	31-719a
22L	23.8	4	9.5	3	16.5	31-719a
22L	23.8	4	9.5	3	16.5	31-719a
22L	23.8	4	9.5	3	16.5	31-719a
22L	23.8	4	9.5	3.5	17	31-719a
22L	23.8	4	9.5	4	17.5	31-719a
22L	23.8	4	9.5	4	17.5	31-719a
22L	23.8	4	9.5	4	17.5	31-719a
22L	23.8	4	9	4	17	5-720
22L	23.8	4	9	4	17	5-720
22L	23.8	4	9	4	17	5-720
22L	23.8	4	10.5	2.5	17	5-720
22L	23.8	4	10.5	2.5	17	5-720
22L	23.8	4	10.5	2.5	17	5-720
22L	23.8	4	10.5	3	17.5	5-720
22L	23.8	4	10.5	3	17.5	5-720
22L	23.8	4	10.5	3.5	18	5-720
22L	23.8	4	10.5	3.5	18	5-720
22L	23.8	4	10.5	3.5	18	5-720
22L	23.8	4	10.5	3.5	18	5-720
22L	23.8	4	10.5	3.5	18	5-720
22L	23.8	4	10.5	3.5	18	5-720
22L	23.8	4	12.5	2.5	19	5-720
22L	23.8	4	12.5	3.5	20	5-720
22L	23.8	4	9	4	17	18-720
22L	23.8	4	10.5	2.5	17	18-720
22L	23.8	4	10.5	2.5	17	18-720
22L	23.8	4	10.5	2.5	17	18-720
22L	23.8	4	10.5	3	17.5	18-720
22L	23.8	4	10.5	3	17.5	18-720
22L	23.8	4	10.5	3	17.5	18-720
22L	23.8	4	10.5	3.5	18	18-720
22L	23.8	4	10.5	3.5	18	18-720
22L	23.8	4	9	4	17	11-720
22L	23.8	4	9	4	17	11-720
22L	23.8	4	9	4	17	11-720
22L	23.8	4	9	4	17	11-720
22L	23.8	4	9	4	17	11-720
22L	23.8	4	9	4	17	11-720
22L	23.8	4	10	3	17	11-720
22L	23.8	4	10	3	17	11-720
22L	23.8	4	10	3.5	17.5	11-720
22L	23.8	4	10	3.5	17.5	11-720
22L	23.8	3.5	9	4	16.5	8-720
22L	23.8	3.5	9	4	16.5	8-720
22L	23.8	3.5	9	4	16.5	8-720
22L	23.8	3.5	9	4	16.5	8-720
22L	23.8	3.5	9	4	16.5	8-720
22L	23.8	3.5	9	4	16.5	8-720
22L	23.8	3.5	9	4	16.5	8-720
22L	23.8	3.5	9	4	16.5	8-720
22L	23.8	3.5	9	4	16.5	8-720
22L	23.8	3.5	9	4	16.5	8-720
22L	23.8	3.5	10.5	2.5	16.5	8-720
22L	23.8	3.5	10.5	2.5	16.5	8-720
22L	23.8	4	10	2.5	16.5	22-720
22L	23.8	4	10	2.5	16.5	22-720
22L	23.8	4	10	3	17	22-720
22L	23.8	4	10	3.5	17.5	22-720
22L	23.8	4	10	3.5	17.5	22-720
22L	23.8	4	10	3.5	17.5	22-720
22L	23.8	4	10	3.5	17.5	22-720
22L	23.8	4	10	3.5	17.5	22-720
22L	23.8	4	10	3.5	17.5	22-720
22L	23.8	4	10	4	18	22-720
22L	23.8	4	10	4	18	22-720
22L	23.8	4	10	4	18	22-720
22L	23.8	4	12	3.5	19.5	22-720
22L	23.8	3.5	10	2.5	16	40-721b
22L	23.8	3.5	10	2.5	16	40-721b
22L	23.8	3.5	10	2.5	16	40-721b
22L	23.8	3.5	10	3	16.5	40-721b
22L	23.8	3.5	10	3	16.5	40-721b
22L	23.8	3.5	10	3	16.5	40-721b
22L	23.8	3.5	10	3.5	17	40-721b
22L	23.8	3.5	10	3.5	17	40-721b
22L	23.8	3.5	10	3.5	17	40-721b
22L	23.8	3.5	10	3.5	17	40-721b
22L	23.8	3.5	10	3.5	17	40-721b
22L	23.8	4	9	3.5	16.5	27-721b
22L	23.8	4	9	3.5	16.5	27-721b
22L	23.8	4	9	3.5	16.5	27-721b
22L	23.8	4	9	3.5	16.5	27-721b
22L	23.8	4	9	3.5	16.5	27-721b
22L	23.8	4	9	4.5	17.5	27-721b
22L	23.8	4	9	4.5	17.5	27-721b
22L	23.8	4	10	3.5	17.5	27-721b
22L	23.8	4	11	3.5	18.5	34-723
22L	23.8	4	11	4.5	19.5	34-723
22L	23.8	4	11	4.5	19.5	34-723
22L	23.8	4	11	4.5	19.5	34-723
22L	23.8	4	8.5	4.5	17	1-726b
22L	23.8	4	9.5	3.5	17	1-726b
22L	23.8	4	9.5	3.5	17	1-726b
22L	23.8	4	9.5	3.5	17	1-726b
22L	23.8	4	9.5	3.5	17	1-726b
22L	23.8	4	9.5	3.5	17	1-726b
22L	23.8	4	9.5	3.5	17	1-726b
22L	23.8	4	9.5	3.5	17	1-726b
22L	23.8	4	9.5	3.5	17	1-726b
22L	23.8	4	9.5	3.5	17	1-726b
22L	23.8	4	9.5	3.5	17	1-726b
22L	23.8	4	9.5	3.5	17	1-726b
22L	23.8	4	9.5	3.5	17	1-726b
22L	23.8	4	9.5	3.5	17	1-726b
22L	23.8	4	9.5	3.5	17	1-726b
22L	23.8	4	10	3	17	1-726b
22L	23.8	3.5	9.5	4	17	27-728
22L	23.8	3.5	9.5	4	17	27-728
22L	23.8	3.5	9.5	4	17	27-728
22L	23.8	3.5	9.5	4	17	27-728
22L	23.8	3.5	9.5	4	17	27-728
22L	23.8	3.5	9.5	4	17	27-728
22L	23.8	3.5	9.5	4	17	27-728
22L	23.8	3.5	9.5	4	17	27-728
22L	23.8	3.5	9.5	4	17	27-728
22L	23.8	3.5	9.5	4	17	27-728
22L	23.8	3.5	9.5	4	17	27-728
22L	23.8	3.5	9.5	4	17	27-728
22L	23.8	3.5	9.5	4	17	27-728
22L	23.8	3.5	9.5	4.5	17.5	27-728
22L	23.8	3.5	9	4	16.5	8-728a
22L	23.8	3.5	9	4	16.5	8-728a
22L	25.7	3.5	8	4	15.5	5-714b
22L	25.7	3.5	9	4	16.5	5-714b
22L	25.7	3.5	9	4	16.5	5-714b
22L	25.7	3.5	9	4	16.5	5-714b
22L	25.7	3.5	9.5	3.5	16.5	5-714b
22L	25.7	3	8	3.5	14.5	4-715c
22L	25.7	3	8	3.5	14.5	4-715c
22L	25.7	3	8	3.5	14.5	4-715c
22L	25.7	3	8.5	3.5	15	4-715c
22L	25.7	3	8.5	3.5	15	4-715c
22L	25.7	3	8.5	3.5	15	4-715c
22L	25.7	3	8.5	4	15.5	4-715c
22L	25.7	3	9	4	16	4-715c
22L	25.7	3	9	4	16	4-715c
22L	25.7	3	9	4	16	4-715c
22L	25.7	3	9	4	16	4-715c
22L	25.7	3	10	4	17	4-715c
22L	25.7	3.5	8.5	3.5	15.5	5-715
22L	25.7	3.5	8.5	3.5	15.5	5-715
22L	25.7	3.5	8.5	3.5	15.5	5-715
22L	25.7	3.5	9.5	3.5	16.5	5-715
22L	25.7	4	8	3.5	15.5	11-715b
22L	25.7	4	8	3.5	15.5	11-715b
22L	25.7	4	8.5	3.5	16	11-715b
22L	25.7	3.5	8	4	15.5	25-715a
22L	25.7	3.5	8	4	15.5	25-715a
22L	25.7	3.5	8	4	15.5	25-715a
22L	25.7	3.5	8	4	15.5	25-715a
22L	25.7	3.5	8	4	15.5	25-715a
22L	25.7	3.5	8	4	15.5	25-715a
22L	25.7	3.5	8	4	15.5	25-715a
22L	25.7	3.5	8	4	15.5	25-715a
22L	25.7	3.5	8	4	15.5	25-715a
22L	25.7	3.5	8	4	15.5	25-715a
22L	25.7	3.5	8	4	15.5	25-715a
22L	25.7	3.5	8.5	3.5	15.5	25-715a
22L	25.7	3.5	8.5	3.5	15.5	25-715a
22L	25.7	3.5	8.5	3.5	15.5	25-715a
22L	25.7	3.5	8.5	3.5	15.5	25-715a
22L	25.7	3.5	8.5	3.5	15.5	25-715a
22L	25.7	3.5	8.5	3.5	15.5	25-715a
22L	25.7	3.5	8.5	3.5	15.5	25-715a
22L	25.7	3.5	8.5	3.5	15.5	25-715a
22L	25.7	3.5	8.5	3.5	15.5	25-715a
22L	25.7	3.5	8.5	3.5	15.5	25-715a
22L	25.7	3.5	8.5	3.5	15.5	25-715a
22L	25.7	3.5	8.5	4	16	25-715a
22L	25.7	3.5	8.5	4	16	25-715a
22L	25.7	3.5	8	3.5	15	27-716
22L	25.7	3.5	8	3.5	15	27-716
22L	25.7	3.5	8	3.5	15	27-716
22L	25.7	3.5	8	3.5	15	27-716
22L	25.7	3.5	8	4	15.5	27-716
22L	25.7	3.5	8.5	3	15	27-716
22L	25.7	3.5	8.5	3.5	15.5	27-716
22L	25.7	3.5	8.5	3.5	15.5	27-716
22L	25.7	3.5	8.5	3.5	15.5	27-716
22L	25.7	3.5	9	3.5	16	27-716
22L	25.7	3.5	9	3.5	16	27-716
22L	25.7	3.5	9	3.5	16	27-716
22L	25.7	3.5	10	2.5	16	27-716
22L	25.7	3	8	3.5	14.5	1-717b
22L	25.7	3	8	4	15	1-717b
22L	25.7	3	8	4	15	1-717b
22L	25.7	3	8	4	15	1-717b
22L	25.7	3	8	4	15	1-717b
22L	25.7	3	8.5	3.5	15	1-717b
22L	25.7	3	8.5	3.5	15	1-717b
22L	25.7	3	8.5	3.5	15	1-717b
22L	25.7	3	8.5	3.5	15	1-717b
22L	25.7	4	9	4	17	38-717
22L	25.7	3.5	8	3.5	15	19-718b
22L	25.7	3.5	8	3.5	15	19-718b
22L	25.7	3.5	8.5	3	15	19-718b
22L	25.7	3.5	9	3	15.5	19-718b
22L	25.7	3.5	9	3	15.5	19-718b
22L	25.7	3.5	9	3	15.5	19-718b
22L	25.7	3.5	9	4	16.5	19-718b
22L	25.7	3.5	9	4	16.5	19-718b
22L	25.7	3.5	8	4	15.5	17-719
22L	25.7	3.5	8	4	15.5	17-719
22L	25.7	3.5	9	3	15.5	17-719
22L	25.7	3.5	9	3	15.5	17-719
22L	25.7	3.5	9	3	15.5	17-719
22L	25.7	3.5	9	3	15.5	17-719
22L	25.7	3.5	9	3	15.5	17-719
22L	25.7	3.5	9	3	15.5	17-719
22L	25.7	3.5	9	3	15.5	17-719
22L	25.7	3.5	9	3	15.5	17-719
22L	25.7	3.5	9	4	16.5	17-719
22L	25.7	3.5	9	4	16.5	17-719
22L	25.7	3.5	9	4	16.5	17-719
22L	25.7	3.5	9	4	16.5	17-719
22L	25.7	3.5	9	4	16.5	17-719
22L	25.7	3.5	9	4	16.5	17-719
22L	25.7	3.5	10.5	2.5	16.5	17-719
22L	25.7	3.5	8.5	3	15	14-719b
22L	25.7	3.5	8.5	3	15	14-719b
22L	25.7	3.5	10	2.5	16	14-719b
22L	25.7	3.5	10	2.5	16	14-719b
22L	25.7	3.5	10	2.5	16	14-719b
22L	25.7	3.5	10	2.5	16	14-719b
22L	25.7	3.5	10	2.5	16	14-719b
22L	25.7	3.5	10	2.5	16	14-719b
22L	25.7	3.5	10	2.5	16	14-719b
22L	25.7	3.5	10	3	16.5	14-719b
22L	25.7	3.5	10	3	16.5	14-719b
22L	25.7	3.5	10	3	16.5	14-719b
22L	25.7	3.5	10	3	16.5	14-719b
22L	25.7	3.5	7.5	4	15	8-719a
22L	25.7	3.5	8.5	3	15	8-719a
22L	25.7	3.5	8.5	3	15	8-719a
22L	25.7	3.5	8.5	3	15	8-719a
22L	25.7	3.5	8.5	3	15	8-719a
22L	25.7	3.5	8.5	3	15	8-719a
22L	25.7	3.5	8.5	3	15	8-719a
22L	25.7	3.5	8.5	3	15	8-719a
22L	25.7	3.5	8.5	4	16	8-719a
22L	25.7	3.5	8.5	4	16	8-719a
22L	25.7	3.5	8.5	4	16	8-719a
22L	25.7	3.5	8.5	4	16	8-719a
22L	25.7	3.5	8.5	3.5	15.5	8-719a
22L	25.7	3.5	8.5	4	16	8-719a
22L	25.7	3.5	8.5	4	16	8-719a
22L	25.7	3.5	8.5	4	16	8-719a
22L	25.7	3.5	8.5	4	16	8-719a
22L	25.7	3.5	9.5	2.5	15.5	20-720
22L	25.7	3.5	9.5	2.5	15.5	20-720
22L	25.7	3.5	9.5	2.5	15.5	20-720
22L	25.7	3.5	9.5	3	16	20-720
22L	25.7	3.5	9.5	3	16	20-720
22L	25.7	3.5	9.5	3	16	20-720
22L	25.7	3.5	10	4	17.5	34-721
22L	25.7	3.5	12	3	18.5	34-721
22L	25.7	3.5	9.5	3.5	16.5	31-721
22L	25.7	3.5	9.5	3.5	16.5	31-721
22L	25.7	3.5	8	4	15.5	18-721
22L	25.7	3.5	8	4	15.5	18-721
22L	25.7	3.5	8	4	15.5	18-721
22L	25.7	3.5	9.5	2.5	15.5	18-721
22L	25.7	3.5	9.5	2.5	15.5	18-721
22L	25.7	3.5	9.5	2.5	15.5	18-721
22L	25.7	3.5	10.5	2.5	16.5	18-721
22L	25.7	3.5	9	3.5	16	22-722
22L	25.7	3.5	10	3	16.5	22-722
22L	25.7	3.5	10	3.5	17	22-722
22L	25.7	3.5	11	3	17.5	22-722
22L	25.7	3.5	8	4	15.5	18-723a
22L	25.7	3.5	8	4	15.5	18-723a
22L	25.7	3.5	8	4	15.5	18-723a
22L	25.7	3.5	8	4	15.5	18-723a
22L	25.7	3.5	8	4	15.5	18-723a
22L	25.7	3.5	8.5	4	16	18-723a
22L	25.7	3	9	3.5	15.5	1-723a
22L	25.7	3	10	2.5	15.5	1-723a
22L	25.7	3	10	2.5	15.5	1-723a
22L	25.7	3	10	3	16	1-723a
22L	25.7	3	10	3	16	1-723a
22L	25.7	3.5	8.5	3.5	15.5	8-724b
22L	25.7	3.5	8.5	3.5	15.5	8-724b
22L	25.7	3.5	8.5	3.5	15.5	8-724b
22L	25.7	3.5	9.5	3	16	8-724b
22L	25.7	3.5	9.5	3.5	16.5	8-724b
22L	25.7	3.5	9.5	3.5	16.5	8-724b
12L	16	8	17.5	6.5	32	4-713a
12L	16	8	17.5	7	32.5	4-713a
12L	16	8	17.5	7	32.5	4-713a
12L	16	8	17.5	7	32.5	4-713a
12L	16	8	17.5	7.5	33	4-713a
12L	16	8	17.5	7.5	33	4-713a
12L	16	8	17.5	7.5	33	4-713a
12L	16	8	17.5	7.5	33	4-713a
12L	16	8	17.5	8	33.5	4-713a
12L	16	8	17.5	8	33.5	4-713a
12L	16	8	17.5	8	33.5	4-713a
12L	16	8	17.5	8	33.5	4-713a
12L	16	8	17.5	8	33.5	4-713a
12L	16	8	17.5	8	33.5	4-713a
12L	16	8	18.5	7.5	34	4-713a
12L	16	8.5	18	7	33.5	14-713
12L	16	8.5	18	7	33.5	14-713
12L	16	8.5	18	7	33.5	14-713
12L	16	8.5	18	7	33.5	14-713
12L	16	8.5	18	7	33.5	14-713
12L	16	8.5	18	7	33.5	14-713
12L	16	8.5	18	7	33.5	14-713
12L	16	8.5	18	7	33.5	14-713
12L	16	8.5	18	7	33.5	14-713
12L	16	8.5	18	7	33.5	14-713
12L	16	8.5	18	7.5	34	14-713
12L	16	8.5	18	7.5	34	14-713
12L	16	8.5	18	7.5	34	14-713
12L	16	8.5	18	7.5	34	14-713
12L	16	8.5	18	8	34.5	14-713
12L	16	8.5	18	8	34.5	14-713
12L	16	8.5	18	8	34.5	14-713
12L	16	8.5	19	6.5	34	14-713
12L	16	8.5	19	8	35.5	14-713
12L	16	8	18	6.5	32.5	9-714
12L	16	8	18	6.5	32.5	9-714
12L	16	8	18	6.5	32.5	9-714
12L	16	8	18	6.5	32.5	9-714
12L	16	8	18	7	33	9-714
12L	16	8	18	7	33	9-714
12L	16	8	18	7	33	9-714
12L	16	8	18	7	33	9-714
12L	16	8	18	7	33	9-714
12L	16	8	18	7	33	9-714
12L	16	8	18	7	33	9-714
12L	16	8	18	7	33	9-714
12L	16	8	18	7	33	9-714
12L	16	8	18	7	33	9-714
12L	16	8	18	7	33	9-714
12L	16	8	18	7	33	9-714
12L	16	8	18	7	33	9-714
12L	16	8	18	7	33	9-714
12L	16	8	18	7	33	9-714
12L	16	8	18	7.5	33.5	9-714
12L	16	8	18	7.5	33.5	9-714
12L	16	8	18	7.5	33.5	9-714
12L	16	8	18	7.5	33.5	9-714
12L	16	8	18	7.5	33.5	9-714
12L	16	8	19	7	34	9-714
12L	16	8	19	7	34	9-714
12L	16	8	19	7	34	9-714
12L	16	8	19	8	35	17-714b
12L	16	8	17	7.5	32.5	17-714b
12L	16	8	18	7	33	17-714b
12L	16	8	18	7.5	33.5	17-714b
12L	16	8	18	8	34	19-714
12L	16	8	19	7	34	19-714
12L	16	8	19	7	34	19-714
12L	16	8	19	7	34	19-714
12L	16	8	19	7	34	19-714
12L	16	8	19	7	34	19-714
12L	16	8	19	8	35	19-714
12L	16	8	19	8	35	19-714
12L	16	8.5	18	7	33.5	27-715
12L	16	8.5	18	7	33.5	27-715
12L	16	8.5	18	8	34.5	27-715
12L	16	8.5	18	8	34.5	27-715
12L	16	8.5	18	8	34.5	27-715
12L	16	8.5	19	7	34.5	27-715
12L	16	8.5	19	7	34.5	27-715
12L	16	8.5	19	7	34.5	27-715
12L	16	8.5	20	7.5	36	27-715
12L	16	8.5	20.5	7.5	36.5	27-715
12L	16	8.5	21.5	6.5	36.5	27-715
12L	16	8.5	17.5	7	33	31-715
12L	16	8.5	17.5	8	34	31-715
12L	16	8.5	17.5	8	34	31-715
12L	16	8.5	18.5	7	34	31-715
12L	16	8.5	18.5	7	34	31-715
12L	16	8.5	18.5	8	35	31-715
12L	16	8.5	18.5	8	35	31-715
12L	16	8.5	18.5	8	35	31-715
12L	16	8.5	19.5	7	35	31-715
12L	16	8.5	19.5	7	35	31-715
12L	16	8.5	19.5	7	35	31-715
12L	16	8.5	19.5	7	35	31-715
12L	16	8.5	19.5	7	35	31-715
12L	16	8.5	19.5	7	35	31-715
12L	16	8.5	19.5	7	35	31-715
12L	16	8.5	19.5	7	35	31-715
12L	16	8.5	19.5	8	36	31-715
12L	16	8.5	19.5	8	36	31-715
12L	16	8.5	19.5	8	36	31-715
12L	16	8.5	19.5	8	36	31-715
12L	16	8.5	19.5	8	36	31-715
12L	16	8.5	20	7.5	36	31-715
12L	16	8.5	20	7.5	36	31-715
12L	16	8.5	20	7.5	36	31-715
12L	16	8.5	20	7.5	36	31-715
12L	16	8.5	20	7.5	36	31-715
12L	16	8.5	20	7.5	36	31-715
12L	16	8.5	20	8	36.5	31-715
12L	16	8.5	20	8	36.5	31-715
12L	16	8.5	21	7.5	37	31-715
12L	16	8	18	7	33	22-716b
12L	16	8	18	7	33	22-716b
12L	16	8	18	7	33	22-716b
12L	16	8	18	7	33	22-716b
12L	16	8	18	7	33	22-716b
12L	16	8	18	7	33	22-716b
12L	16	8	18	7	33	22-716b
12L	16	8	18	7	33	22-716b
12L	16	8	18	7	33	22-716b
12L	16	8	18	7	33	22-716b
12L	16	8	18	8	34	22-716b
12L	16	8	18	8	34	22-716b
12L	16	8	18	8	34	22-716b
12L	16	8	19	7	34	22-716b
12L	16	8	19	7	34	22-716b
12L	16	8	19	7.5	34.5	22-716b
12L	16	8	19	7.5	34.5	22-716b
12L	16	8	19.5	7.5	35	22-716b
12L	16	8	17.5	7	32.5	23-717
12L	16	8	18.5	7	33.5	23-717
12L	16	8	18.5	7	33.5	23-717
12L	16	8	18.5	7	33.5	23-717
12L	16	8	18.5	7.5	34	23-717
12L	16	8	18.5	7.5	34	23-717
12L	16	8	18.5	7.5	34	23-717
12L	16	8	18.5	7.5	34	23-717
12L	16	8	19	7.5	34.5	23-717
12L	16	8	19	7.5	34.5	23-717
12L	16	8	19	7.5	34.5	23-717
12L	16	8	19	8	35	23-717
12L	16	8	19	8	35	23-717
12L	16	8	19	8.5	35.5	23-717
12L	16	8	19	8.5	35.5	23-717
12L	16	8	20	7.5	35.5	23-717
12L	16	8	17.5	7	32.5	18-718
12L	16	8	17.5	7	32.5	18-718
12L	16	8	17.5	7.5	33	18-718
12L	16	8	17.5	7.5	33	18-718
12L	16	8	17.5	7.5	33	18-718
12L	16	8	17.5	7.5	33	18-718
12L	16	8	17.5	7.5	33	18-718
12L	16	8	17.5	7.5	33	18-718
12L	16	8	17.5	7.5	33	18-718
12L	16	8	17.5	7.5	33	18-718
12L	16	8	17.5	8	33.5	18-718
12L	16	8	17.5	8	33.5	18-718
12L	16	8	17.5	8	33.5	18-718
12L	16	8	17.5	8	33.5	18-718
12L	16	8	17.5	8	33.5	18-718
12L	16	8	18	7.5	33.5	18-718
12L	16	8	18	7.5	33.5	18-718
12L	16	8	18	7.5	33.5	18-718
12L	16	8	18	7.5	33.5	18-718
12L	16	8	18	7.5	33.5	18-718
12L	16	8	18	7.5	33.5	18-718
12L	16	8	18	7.5	33.5	18-718
12L	16	8	18	7.5	33.5	18-718
12L	16	8	18	7.5	33.5	18-718
12L	16	8	18	7.5	33.5	18-718
12L	16	8	18	7.5	33.5	18-718
12L	16	8	18	7.5	33.5	18-718
12L	16	8	18	7.5	33.5	18-718
12L	16	8	18	7.5	33.5	18-718
12L	16	8	18	7.5	33.5	18-718
12L	16	8	18	7.5	33.5	18-718
12L	16	8	18	7.5	33.5	18-718
12L	16	8	18	8	34	18-718
12L	16	8	18	8	34	18-718
12L	16	8	19	6.5	33.5	18-718
12L	16	8	19	7	34	18-718
12L	16	8	19	7.5	34.5	18-718
12L	16	8	19	7.5	34.5	18-718
12L	16	8.5	17	7	32.5	5-718a
12L	16	8.5	17	7	32.5	5-718a
12L	16	8.5	17	7	32.5	5-718a
12L	16	8.5	17	7	32.5	5-718a
12L	16	8.5	17	7.5	33	5-718a
12L	16	8.5	17	7.5	33	5-718a
12L	16	8.5	17	7.5	33	5-718a
12L	16	8.5	17	7.5	33	5-718a
12L	16	8.5	17	7.5	33	5-718a
12L	16	8.5	17	7.5	33	5-718a
12L	16	8.5	17	7.5	33	5-718a
12L	16	8.5	17	7.5	33	5-718a
12L	16	8.5	17	7.5	33	5-718a
12L	16	8.5	17	7.5	33	5-718a
12L	16	8.5	17	7.5	33	5-718a
12L	16	8.5	17	7.5	33	5-718a
12L	16	8.5	17	7.5	33	5-718a
12L	16	8.5	17	7.5	33	5-718a
12L	16	8.5	17	7.5	33	5-718a
12L	16	8.5	17	7.5	33	5-718a
12L	16	8.5	17	7.5	33	5-718a
12L	16	8.5	17	7.5	33	5-718a
12L	16	8.5	17	7.5	33	5-718a
12L	16	8.5	17	7.5	33	5-718a
12L	16	8.5	17	8	33.5	5-718a
12L	16	8.5	17	8	33.5	5-718a
12L	16	8.5	17	8	33.5	5-718a
12L	16	8.5	18	7	33.5	5-718a
12L	16	8.5	18	7	33.5	5-718a
12L	16	8.5	18	7.5	34	5-718a
12L	16	8.5	18	7.5	34	5-718a
12L	16	8.5	18	7.5	34	5-718a
12L	16	8.5	18	7.5	34	5-718a
12L	16	8.5	18	7.5	34	5-718a
12L	16	8	17.5	7.5	33	8-718
12L	16	8	17.5	7.5	33	8-718
12L	16	8	17.5	7.5	33	8-718
12L	16	8	17.5	7.5	33	8-718
12L	16	8	17.5	7.5	33	8-718
12L	16	8	17.5	7.5	33	8-718
12L	16	8	17.5	7.5	33	8-718
12L	16	8	17.5	8	33.5	8-718
12L	16	8	17.5	8	33.5	8-718
12L	16	8	17.5	8	33.5	8-718
12L	16	8	17.5	8	33.5	8-718
12L	16	8	17.5	8.5	34	8-718
12L	16	8	17.5	8.5	34	8-718
12L	16	8	17.5	8.5	34	8-718
12L	16	8	17.5	8.5	34	8-718
12L	16	8	17.5	8.5	34	8-718
12L	16	8	18.5	8.5	35	8-718
12L	16	8	17	7.5	32.5	11-719
12L	16	8	17	7.5	32.5	11-719
12L	16	8	17	7.5	32.5	11-719
12L	16	8	17	7.5	32.5	11-719
12L	16	8	17	8	33	11-719
12L	16	8	17	8	33	11-719
12L	16	8	17	8	33	11-719
12L	16	8	17	8	33	11-719
12L	16	8	17	8	33	11-719
12L	16	8	17	8	33	11-719
12L	16	8	17	8	33	11-719
12L	16	8	17	8	33	11-719
12L	16	8	17	8	33	11-719
12L	16	8	17	8	33	11-719
12L	16	8	17	8	33	11-719
12L	16	8	18	7	33	11-719
12L	16	8	18	7.5	33.5	11-719
12L	16	8	18	7.5	33.5	11-719
[truncated: 1,735 more rows]

## Sheet: DRI_Leptinotarsa
fac	temp	egg	larva	pupa	tot.dev	clutchID
22L	18	9.5	29	11.5	50	1-613
22L	18	9.5	30	11.5	51	1-613
22L	18	9.5	33.5	11	54	1-617
22L	18	9	30	12	51	7-610
22L	18	9	32	11.5	52.5	7-610
22L	18	9	37	12	58	7-610
22L	18	9.5	31.5	11.5	52.5	9-614
22L	18	9.5	35.5	11.5	56.5	9-614
22L	18	9.5	40.5	11.5	61.5	10-610
22L	18	10	32.5	11.5	54	35-613
22L	18	9	33.5	12.5	55	35-623
22L	18	9	32.5	11	52.5	41-615
22L	18	9	34.5	12	55.5	41-615
22L	18	9.5	30	11.5	51	46-618
22L	18	9.5	31	12	52.5	46-618
22L	18	9.5	29.5	12	51	54-615
22L	18	9.5	28.5	11.5	49.5	58-617
22L	18	9.5	30.5	11.5	51.5	58-617
22L	18	10.5	33	11.5	55	59-617
22L	18	9	32	11.5	52.5	78-613
22L	18	10	32	11	53	71-613
22L	18	9.5	30	11.5	51	71-620
22L	18	9	37	12	58	78-613
22L	18	10	29	10.5	49.5	75-620
22L	18	10	29.5	11	50.5	75-620
22L	18	9.5	32	11	52.5	71-620
22L	18	9	31.5	11	51.5	78-711
22L	18	9	31.5	11	51.5	78-711
22L	18	9	32.5	11.5	53	78-711
22L	18	9	29.5	12	50.5	71-717
22L	18	9	31.5	12	52.5	71-717
22L	18	9	32.5	12	53.5	71-717
22L	18	9	32.5	11	52.5	71-717
22L	18	9	32.5	11.5	53	71-717
22L	18	9	33.5	12	54.5	71-717
22L	18	9	33.5	12.5	55	71-717
22L	18	9	34.5	11.5	55	71-717
22L	18	9.5	36.5	11	57	73-718
22L	21	7	22	8.5	37.5	5-609
22L	21	7	24	7.5	38.5	6-610
22L	21	7	24	8	39	6-610
22L	21	7	27	9	43	6-610
22L	21	7	27	9	43	6-610
22L	21	7	21.5	8	36.5	9-617
22L	21	7	23	8.5	38.5	9-617
22L	21	7	25	7.5	39.5	9-617
22L	21	7	23	8.5	38.5	11-609
22L	21	7	25	8	40	11-609
22L	21	7	27.5	8	42.5	11-609
22L	21	7	29.5	8.5	45	11-609
22L	21	7	30.5	8	45.5	11-609
22L	21	6.5	20.5	8	35	18-610
22L	21	6.5	20.5	8	35	18-610
22L	21	6.5	21.5	8	36	18-610
22L	21	6.5	24	7.5	38	18-610
22L	21	6.5	24	7.5	38	18-610
22L	21	6.5	24	7.5	38	18-610
22L	21	6.5	24	7.5	38	18-610
22L	21	6.5	24	8	38.5	18-610
22L	21	6.5	24	8	38.5	18-610
22L	21	6.5	24	8	38.5	18-610
22L	21	6.5	25	8	39.5	18-610
22L	21	7	25.5	9	41.5	30-615
22L	21	7	20	8.5	35.5	35-614
22L	21	7	20	8.5	35.5	35-614
22L	21	7	20.5	8.5	36	35-614
22L	21	7	21	8	36	35-614
22L	21	7	22	8	37	35-614
22L	21	7	22	8.5	37.5	35-614
22L	21	6.5	21.5	7.5	35.5	41-613
22L	21	6.5	21.5	8	36	41-613
22L	21	6.5	21.5	8	36	41-613
22L	21	6.5	21.5	8.5	36.5	41-613
22L	21	6.5	22	8	36.5	41-613
22L	21	6.5	29	8.5	44	46-613
22L	21	6.5	24	8	38.5	46-622
22L	21	6.5	26	8.5	41	47-615
22L	21	6.5	31	7.5	45	47-615
22L	21	6.5	20.5	8	35	48-611
22L	21	6.5	23	8	37.5	48-611
22L	21	6.5	23	8	37.5	48-611
22L	21	6.5	28	8	42.5	48-611
22L	21	6.5	21.5	7.5	35.5	49-613
22L	21	6.5	25	7.5	39	49-613
22L	21	6.5	26	7.5	40	49-613
22L	21	6.5	26	8	40.5	49-613
22L	21	6.5	28	8	42.5	49-613
22L	21	6.5	28	8.5	43	49-613
22L	21	7	21.5	8	36.5	53-617
22L	21	7	22.5	7.5	37	53-617
22L	21	7	30.5	8	45.5	53-617
22L	21	7	20.5	8	35.5	58-616
22L	21	7	21.5	7.5	36	58-616
22L	21	7	22.5	8	37.5	58-616
22L	21	7	24.5	8	39.5	58-616
22L	21	7	25	7.5	39.5	59-612
22L	21	7	25.5	8	40.5	60-617
22L	21	7	21	8.5	36.5	61-609
22L	21	7	21	8.5	36.5	61-609
22L	21	7	22	7.5	36.5	61-609
22L	21	7	22	7.5	36.5	61-609
22L	21	6.5	23	8	37.5	62-622
22L	21	6.5	24	8.5	39	62-622
22L	21	6.5	25	7.5	39	62-622
22L	21	7	20	8.5	35.5	79-611
22L	21	7	25.5	8	40.5	78-606
22L	21	7	21	8	36	79-611
22L	21	7	21	8	36	79-611
22L	21	6	23	8	37	7f1-611
22L	27	5.5	15	6	26.5	1-611
22L	24	5.5	20	6.5	32	1-611
22L	24	5.5	15.5	7	28	5-611
22L	24	5	17	6.5	28.5	9-610
22L	24	5	17.5	7	29.5	9-610
22L	24	5	18	6.5	29.5	9-610
22L	24	5	19	6.5	30.5	9-610
22L	24	5	17.5	6.5	29	10-609
22L	24	5	22	7	34	10-609
22L	24	5.5	16.5	6.5	28.5	11-613
22L	24	5.5	16.5	6.5	28.5	11-613
22L	24	5.5	18	6	29.5	11-613
22L	24	5.5	18	6.5	30	11-613
22L	24	5.5	18.5	6.5	30.5	11-613
22L	24	5.5	18.5	6.5	30.5	11-613
22L	24	5.5	20	6.5	32	11-613
22L	24	5.5	20	6.5	32	11-613
22L	24	5.5	20	6.5	32	11-613
22L	24	5.5	21.5	7	34	11-613
22L	24	5.5	22.5	6.5	34.5	11-613
22L	24	5.5	23	6.5	35	11-613
22L	24	5.5	23.5	6.5	35.5	11-613
22L	24	5.5	24.5	6.5	36.5	11-613
22L	24	5.5	24.5	6.5	36.5	11-613
22L	24	5.5	26.5	6.5	38.5	11-613
22L	24	5.5	27	7	39.5	11-613
22L	24	5.5	27	7	39.5	11-613
22L	24	5.5	29.5	6.5	41.5	11-613
22L	24	5	19	6.5	30.5	18-619
22L	24	5	19.5	6	30.5	18-619
22L	24	5	14.5	6	25.5	35-618
22L	24	5	14.5	6.5	26	35-618
22L	24	5	17.5	6	28.5	42-609
22L	24	5	20	6.5	31.5	42-609
22L	24	5.5	21	6.5	33	44-610
22L	24	5	22.5	6.5	34	44-619
22L	24	5	15.5	6.5	27	46-610
22L	24	5	19	6.5	30.5	47-609
22L	24	5	19	7	31	47-609
22L	24	5	16.5	6.5	28	48-613
22L	24	5	16.5	6.5	28	48-613
22L	24	5	17	7	29	48-613
22L	24	6	19	6.5	31.5	54-620
22L	24	6	21	6.5	33.5	54-620
22L	24	5.5	16.5	6.5	28.5	56-609
22L	24	5.5	16.5	7	29	56-609
22L	24	5	16	6.5	27.5	58-614
22L	24	5	16.5	6.5	28	58-614
22L	24	5	17	7	29	58-614
22L	24	5	18	6.5	29.5	58-614
22L	24	5	17	6	28	59-623
22L	24	5	17	6.5	28.5	59-623
22L	24	5	17	6.5	28.5	59-623
22L	24	5	17.5	6	28.5	59-623
22L	24	5	17.5	6.5	29	59-623
22L	24	5	17.5	6.5	29	59-623
22L	24	5	18	6	29	59-623
22L	24	5	18	6	29	59-623
22L	24	5	18	6	29	59-623
22L	24	5	18	6.5	29.5	59-623
22L	24	5	18	6.5	29.5	59-623
22L	24	5	18	6.5	29.5	59-623
22L	24	5	18.5	6.5	30	59-623
22L	24	5	19.5	6	30.5	59-623
22L	24	5	20	6.5	31.5	59-623
22L	24	5	21	6.5	32.5	59-623
22L	24	6	17	6.5	29.5	61-611
22L	24	6	17	6.5	29.5	61-611
22L	24	6	19.5	6	31.5	61-611
22L	24	6	19.5	6	31.5	61-611
22L	24	6	20.5	6.5	33	61-611
22L	24	5	17	6	28	62-610
22L	24	5	19	6.5	30.5	62-610
22L	24	5	19	7	31	62-610
22L	24	5	20.5	6.5	32	62-610
22L	24	5	22.5	8	35.5	62-610
22L	24	5	29	6.5	40.5	62-610
22L	24	5	17	6.5	28.5	62-623
22L	24	5	17	6.5	28.5	62-623
22L	24	5	17.5	6.5	29	62-623
22L	24	5	18	6.5	29.5	62-623
22L	24	5	18	7	30	62-623
22L	24	5	19	5.5	29.5	62-623
22L	24	5	19	6	30	62-623
22L	24	5	19	6	30	62-623
22L	24	5	19	6	30	62-623
22L	24	5	19	5.5	29.5	73-613
22L	24	5	19	6	30	73-613
22L	24	5	17	5.5	27.5	70-617
22L	24	5	20	6	31	73-613
22L	24	5	18	5.5	28.5	70-617
22L	24	5	18.5	6	29.5	70-617
22L	24	5	19	6	30	70-617
22L	24	5	22	6.5	33.5	70-617
22L	24	5	24	5.5	34.5	70-617
22L	27	4	14.5	5	23.5	6-613
22L	27	4	15	6	25	6-613
22L	27	4	15	6	25	6-613
22L	27	4	13	5.5	22.5	9-611
22L	27	4	14	5.5	23.5	9-611
22L	27	4	17.5	5.5	27	9-611
22L	27	4	19.5	5	28.5	9-611
22L	27	4	19.5	5	28.5	9-611
22L	27	4	15.5	5	24.5	18-611
22L	27	4	15.5	5.5	25	18-611
22L	27	4	16.5	5.5	26	18-611
22L	27	4	17	5.5	26.5	18-611
22L	27	4	17	5.5	26.5	18-611
22L	27	4	15	6	25	25-609
22L	27	4.5	16.5	5.5	26.5	34-621
22L	27	4.5	17	5	26.5	34-621
22L	27	4.5	19.5	5.5	29.5	34-621
22L	27	4.5	14	5.5	24	35-621
22L	27	4	15.5	5.5	25	37-612
22L	27	4	13.5	5.5	23	41-614
22L	27	4	14	5	23	37-614
22L	27	4.5	13.5	5.5	23.5	41-614
22L	27	4.5	15.5	6	26	43-613
22L	27	4.5	16.5	5.5	26.5	43-613
22L	27	4.5	16.5	5.5	26.5	43-613
22L	27	4.5	20.5	5	30	43-613
22L	27	4.5	20.5	5.5	30.5	43-613
22L	27	4.5	17	5.5	27	44-613
22L	27	4.5	18	5.5	28	44-613
22L	27	4.5	19	4.5	28	44-613
22L	27	4.5	21	5.5	31	44-613
22L	27	4.5	21.5	5	31	44-613
22L	27	4	17.5	4.5	26	44-618
22L	27	4	20	5	29	44-618
22L	27	4	20.5	5.5	30	44-618
22L	27	4	23	5.5	32.5	44-618
22L	27	4	13	5.5	22.5	45-612
22L	27	4	15	5.5	24.5	45-612
22L	27	4	19	5.5	28.5	45-612
22L	27	4	15.5	5	24.5	46-618
22L	27	4	17	5	26	46-618
22L	27	4	18.5	5.5	28	46-618
22L	27	4	20.5	6	30.5	46-618
22L	27	4	21.5	5.5	31	46-618
22L	27	4	28.5	5.5	38	46-618
22L	27	4.5	15	5.5	25	47-614
22L	27	4.5	16.5	6	27	47-614
22L	27	4.5	17	6	27.5	47-614
22L	27	4.5	19	5.5	29	47-614
22L	27	4.5	26.5	5.5	36.5	47-614
22L	27	4	14.5	5	23.5	49-617
22L	27	4	16.5	5	25.5	49-617
22L	27	4	16.5	5	25.5	49-617
22L	27	4	18	5	27	49-617
22L	27	4	15.5	5	24.5	51-616
22L	27	4	15.5	5.5	25	51-616
22L	27	4	16	5.5	25.5	51-616
22L	27	4	16	6	26	51-616
22L	27	4	17	5.5	26.5	51-616
22L	27	4	17.5	5.5	27	51-616
22L	27	4	18.5	5	27.5	51-616
22L	27	4	18.5	5.5	28	51-616
22L	27	4	20.5	5	29.5	51-616
22L	27	4.5	15	5	24.5	54-619
22L	27	4.5	16	5.5	26	54-619
22L	27	4.5	17	4.5	26	56-624
22L	27	4.5	18.5	5	28	56-624
22L	27	4	15.5	5	24.5	58-615
22L	27	4	15.5	5.5	25	58-615
22L	27	4	18	5	27	58-615
22L	27	4	18	5.5	27.5	58-615
22L	27	4	20	5	29	58-615
22L	27	4.5	15.5	5	25	59-622
22L	27	4	20	6	30	60-611
22L	27	4.5	15.5	5.5	25.5	60-622
22L	27	4.5	16	5	25.5	60-622
22L	27	4.5	18	5	27.5	60-622
22L	27	4.5	19	5	28.5	60-622
22L	27	4	15.5	5.5	25	61-620
22L	27	4	16	5	25	61-620
22L	27	4	16	6	26	61-620
22L	27	4	19	5	28	61-620
22L	27	4	15.5	5.5	25	62-611
22L	27	4	17.5	6	27.5	62-611
22L	27	4	18.5	5.5	28	62-611
22L	27	4	18.5	5.5	28	62-611
22L	27	4	21	5	30	62-611
22L	27	4	14	5.5	23.5	62-621
22L	27	4	15.5	5.5	25	62-621
22L	27	4	15.5	5.5	25	62-621
22L	27	4.5	15	5	24.5	66-620
22L	27	4.5	15	5	24.5	66-620
22L	27	4.5	15	5.5	25	66-620
22L	27	4.5	15	5.5	25	66-620
22L	27	4.5	16	5	25.5	66-620
22L	27	4.5	17	4.5	26	66-620
22L	27	4.5	17	4.5	26	66-620
22L	27	4.5	17	5	26.5	66-620
22L	27	4.5	17	5.5	27	66-620
22L	27	4	15	5.5	24.5	73-608
22L	27	4	17.5	5	26.5	7f1-606
22L	27	4.5	14	5.5	24	78-612
22L	27	4.5	15.5	4.5	24.5	78-612
22L	27	4	15.5	4	23.5	70-613
22L	27	4	16	5	25	74-614
22L	27	4.5	18.5	5.5	28.5	78-612
22L	27	4	17.5	4.5	26	75-617
22L	27	4	18	5.5	27.5	77-617
18L	18	10.5	35.5	11	57	12-610
18L	18	9	31.5	11	51.5	18-613
18L	18	9	31.5	11	51.5	18-613
18L	18	9.5	31	11.5	52	35-609
18L	18	9.5	32	11.5	53	35-609
18L	18	9.5	33	11.5	54	35-609
18L	18	9	33.5	11	53.5	38-611
18L	18	9	29.5	11.5	50	54-613
18L	18	9	32.5	11.5	53	54-613
18L	18	9.5	32	12	53.5	60-620
18L	18	9.5	33	11.5	54	60-620
18L	18	9.5	30	11.5	51	61-615
18L	18	9.5	30	12	51.5	61-615
18L	18	9.5	31	11.5	52	61-615
18L	18	9.5	35	11.5	56	61-615
18L	18	9.5	39	11.5	60	61-615
18L	18	10	33.5	11.5	55	73-605
18L	18	9.5	30.5	11	51	73-605
18L	18	9.5	31.5	11.5	52.5	73-605
18L	18	9.5	34.5	11	55	73-605
18L	18	9.5	36.5	11	57	73-605
18L	18	9	27	11.5	47.5	75-629
18L	18	9.5	29.5	11.5	50.5	71-627
18L	18	9	32	11.5	52.5	73-626
18L	18	10	29.5	12	51.5	78-629
18L	18	9.5	32.5	10.5	52.5	71-627
18L	18	8.5	27	11.5	47	71-706
18L	18	9.5	27.5	11.5	48.5	71-710
18L	18	9.5	28.5	11	49	71-710
18L	18	9.5	27.5	12	49	71-710
18L	18	9.5	27.5	12	49	71-710
18L	18	9.5	30	11	50.5	71-710
18L	18	9.5	27.5	11	48	71-710
18L	18	9	30.5	11	50.5	73-711
18L	18	9.5	31	11	51.5	71-710
18L	18	9.5	28.5	11	49	71-712
18L	18	9.5	28.5	11	49	71-712
18L	18	9	30.5	10.5	50	71-712
18L	18	9.5	32	10.5	52	71-710
18L	18	9.5	32	10.5	52	71-710
18L	18	9	27	10.5	46.5	73-715
18L	18	9.5	32	11	52.5	71-710
18L	18	9	32.5	10.5	52	78-712
18L	18	9	33.5	10.5	53	78-712
18L	18	9	34.5	11.5	55	78-712
18L	21	6.5	25	8.5	40	6-611
18L	21	6.5	26	9	41.5	6-611
18L	21	6.5	27	8.5	42	6-611
18L	21	6.5	32	8.5	47	6-611
18L	21	7.5	22.5	8	38	11-615
18L	21	7.5	22.5	8	38	11-615
18L	21	7.5	22.5	8	38	11-615
18L	21	7.5	22.5	8.5	38.5	11-615
18L	21	7.5	22.5	8.5	38.5	11-615
18L	21	7.5	24	8.5	40	11-615
18L	21	7.5	25.5	8	41	11-615
18L	21	7.5	26.5	8.5	42.5	11-615
18L	21	7.5	27	8	42.5	11-615
18L	21	7.5	27.5	9	44	11-615
18L	21	7.5	27.5	8.5	43.5	11-615
18L	21	7.5	29.5	8.5	45.5	11-615
18L	21	7	22	8	37	29-617
18L	21	6.5	25.5	8.5	40.5	31-610
18L	21	6.5	23	7.5	37	34-617
18L	21	7	21	7.5	35.5	35-613
18L	21	6	22	8	36	35-622
18L	21	7	21	8	36	54-614
18L	21	7	22.5	8.5	38	54-614
18L	21	6.5	21.5	8	36	59-611
18L	21	6.5	24	8.5	39	59-618
18L	21	7	24.5	8.5	40	60-615
18L	21	7	25.5	8.5	41	60-615
18L	21	6.5	22	7.5	36	62-617
18L	21	6.5	22	8	36.5	62-617
18L	21	6.5	23	7.5	37	62-617
18L	21	6.5	23	7.5	37	62-617
18L	21	6.5	23	8	37.5	62-617
18L	21	6.5	25	8.5	40	62-617
18L	21	6.5	26.5	9	42	62-617
18L	21	6.5	21.5	8.5	36.5	67-611
18L	21	7	21	8.5	36.5	70-613
18L	21	7	24	8.5	39.5	70-613
18L	21	7	26	7.5	40.5	73-611
18L	21	7	27	7.5	41.5	73-611
18L	21	7	25	8.5	40.5	70-613
18L	21	7	24	7.5	38.5	70-613
18L	21	7	24.5	7	38.5	70-613
18L	21	7	29	7.5	43.5	70-613
18L	21	7	19.5	8.5	35	71-628
18L	21	7	20	8.5	35.5	71-628
18L	21	7	20	8.5	35.5	71-628
18L	21	7	20.5	9	36.5	71-628
18L	21	7	21	8.5	36.5	71-628
18L	21	7	21	8.5	36.5	71-628
18L	21	7	21	9	37	71-628
18L	21	7	21	9	37	71-628
18L	21	7	22	8.5	37.5	71-628
18L	21	7	23	8.5	38.5	73-628
18L	21	7	23	8	38	73-628
18L	21	7	23	8	38	71-628
18L	21	6.5	20.5	8.5	35.5	78-704
18L	21	6.5	20.5	8	35	71-705
18L	21	6.5	20.5	8.5	35.5	71-705
18L	21	6.5	22.5	8	37	78-704
18L	21	6.5	22.5	8.5	37.5	71-705
18L	21	6.5	23.5	8.5	38.5	71-705
18L	21	6.5	23.5	8.5	38.5	71-705
18L	21	7	19	8	34	73-710
18L	21	6.5	26.5	8	41	78-704
18L	21	6.5	21	8	35.5	75-711
18L	21	6.5	22	8.5	37	75-711
18L	21	7.5	20.5	8.5	36.5	71-715
18L	21	7.5	20.5	8.5	36.5	71-715
18L	21	7.5	20.5	8.5	36.5	71-715
18L	21	7.5	22	7.5	37	71-715
18L	21	7.5	22	7.5	37	71-715
18L	21	7.5	22	7.5	37	71-715
18L	21	7.5	22	8.5	38	71-715
18L	21	7.5	22	7.5	37	71-715
18L	21	7.5	22	8	37.5	71-715
18L	21	7.5	22	8	37.5	71-715
18L	21	7.5	22	8	37.5	71-715
18L	21	7.5	22	8.5	38	71-715
18L	21	7.5	23	8	38.5	71-715
18L	21	7.5	23	8	38.5	71-715
18L	21	7.5	23	8	38.5	71-715
18L	21	7.5	23	8.5	39	71-715
18L	24	5	17.5	6.5	29	1-619
18L	24	5	18.5	6	29.5	1-619
18L	24	5	20.5	6.5	32	1-619
18L	24	5.5	16	6.5	28	5-617
18L	24	5	16.5	6.5	28	6-614
18L	24	5	17.5	6.5	29	6-614
18L	24	5	18	6.5	29.5	6-614
18L	24	5	18	6.5	29.5	6-614
18L	24	5	18	6.5	29.5	6-614
18L	24	5	18	6.5	29.5	6-614
18L	24	5	18	6.5	29.5	6-614
18L	24	5	18	7	30	6-614
18L	24	5	18	7	30	6-614
18L	24	5	18	6.5	29.5	6-614
18L	24	5	18	6.5	29.5	6-614
18L	24	5	18.5	6.5	30	6-614
18L	24	5	18.5	6.5	30	6-614
18L	24	5	18.5	7	30.5	6-614
18L	24	5	19	6.5	30.5	6-614
18L	24	5	19.5	6	30.5	6-614
18L	24	5	19.5	6	30.5	6-614
18L	24	5	19.5	6.5	31	6-614
18L	24	5	20	6.5	31.5	6-614
18L	24	5	20	7	32	6-614
18L	24	5	20	7	32	6-614
18L	24	5	20.5	6.5	32	6-614
18L	24	5	21.5	5.5	32	6-614
18L	24	5	21.5	7	33.5	6-614
18L	24	5	21.5	7.5	34	6-614
18L	24	5	23.5	7	35.5	6-614
18L	24	5.5	16	7	28.5	9-619
18L	24	5.5	18.5	6	30	10-614
18L	24	5.5	18.5	6.5	30.5	10-614
18L	24	5.5	18	7	30.5	20-612
18L	24	5	18.5	6.5	30	28-609
18L	24	5	20	6.5	31.5	34-618
18L	24	5	20	7	32	34-618
18L	24	5	20	7	32	34-618
18L	24	5	24	7	36	34-618
18L	24	6	20	6.5	32.5	34-618
18L	24	5.5	19	7	31.5	35-619
18L	24	5	20.5	7	32.5	37-609
18L	24	5	20.5	7	32.5	41-623
18L	24	5.5	17	6.5	29	43-611
18L	24	5.5	18.5	7.5	31.5	43-611
18L	24	5	15.5	6.5	27	45-610
18L	24	5.5	15	6.5	27	46-611
18L	24	5.5	16	6	27.5	46-611
18L	24	5.5	16	6	27.5	46-611
18L	24	5.5	17	6	28.5	46-611
18L	24	5.5	17	6.5	29	46-611
18L	24	5.5	17	6.5	29	46-611
18L	24	5.5	17	6.5	29	46-611
18L	24	5.5	17	7	29.5	46-611
18L	24	5.5	19.5	6	31	46-611
18L	24	5.5	23	6.5	35	46-611
18L	24	5	17	6.5	28.5	47-622
18L	24	5	15.5	6.5	27	49-618
18L	24	5.5	18	6.5	30	54-609
18L	24	5	16.5	7	28.5	56-610
18L	24	5	17.5	6.5	29	56-610
18L	24	5	17.5	6.5	29	56-610
18L	24	6	17	6.5	29.5	58-620
18L	24	6	18.5	6.5	31	58-620
18L	24	5.5	16.5	6.5	28.5	59-621
18L	24	5.5	18	6.5	30	59-621
18L	24	5.5	18.5	6	30	59-621
18L	24	5.5	20.5	6	32	59-621
18L	24	5	16.5	7	28.5	61-610
18L	24	5	17.5	6.5	29	61-610
18L	24	5	18	6.5	29.5	61-610
18L	24	5	18	6.5	29.5	61-610
18L	24	5	18.5	6	29.5	61-610
18L	24	5	18.5	6.5	30	61-610
18L	24	5	18.5	7	30.5	61-610
18L	24	5	19	6.5	30.5	61-610
18L	24	5	19	6.5	30.5	61-610
18L	24	5	20	6.5	31.5	61-610
18L	24	5.5	13.5	6	25	78-617
18L	24	5.5	13.5	6.5	25.5	78-617
18L	24	5.5	14	6.5	26	78-617
18L	24	5.5	13.5	5.5	24.5	78-617
18L	24	5.5	14	6.5	26	78-617
18L	24	5.5	14	6.5	26	78-617
18L	24	4.5	17	6	27.5	79-613
18L	24	4.5	17.5	6.5	28.5	79-613
18L	24	4.5	17.5	6.5	28.5	79-613
18L	24	5.5	15	6.5	27	78-617
18L	24	5.5	17	6	28.5	78-617
18L	27	4.5	15	5	24.5	1-616
18L	27	4.5	15	5.5	25	1-616
18L	27	4.5	15.5	5.5	25.5	1-616
18L	27	4.5	16.5	5	26	1-616
18L	27	4.5	17	5.5	27	1-616
18L	27	4.5	17.5	5	27	1-616
18L	27	4.5	18	5	27.5	1-616
18L	27	4.5	18	5.5	28	1-616
18L	27	4.5	19	5.5	29	1-616
18L	27	5	14	5	24	5-611
18L	27	5	15	4.5	24.5	5-611
18L	27	4.5	14.5	5	24	6-617
18L	27	4.5	14.5	5.5	24.5	6-617
18L	27	4.5	15	5	24.5	6-617
18L	27	4.5	15.5	5	25	6-617
18L	27	4.5	16.5	5	26	6-617
18L	27	4.5	16.5	5	26	6-617
18L	27	4.5	17	5	26.5	6-617
18L	27	4.5	17	5	26.5	6-617
18L	27	4.5	17	5.5	27	6-617
18L	27	4.5	17.5	5.5	27.5	6-617
18L	27	4.5	18	5	27.5	6-617
18L	27	4.5	18	5	27.5	6-617
18L	27	4.5	21.5	6	32	6-617
18L	27	4.5	16	5	25.5	6-617
18L	27	4	12.5	5.5	22	9-611
18L	27	4	13	5.5	22.5	9-611
18L	27	4	14.5	4.5	23	9-611
18L	27	4	14.5	5	23.5	9-611
18L	27	4	16	5	25	9-611
18L	27	4	16.5	5	25.5	9-611
18L	27	4	16.5	5	25.5	9-611
18L	27	4	17	5.5	26.5	9-611
18L	27	4	19.5	5.5	29	9-611
18L	27	4	16	5.5	25.5	18-610
18L	27	4	16	5.5	25.5	18-610
18L	27	4	17	5	26	18-610
18L	27	4	17	5	26	18-610
18L	27	4	19	5.5	28.5	18-610
18L	27	4	13.5	5	22.5	21-610
18L	27	4	13.5	5	22.5	21-610
18L	27	4	15	5	24	31-609
18L	27	4	16	5.5	25.5	31-609
18L	27	4	16.5	5.5	26	31-609
18L	27	4	17.5	5	26.5	31-609
18L	27	4	17.5	5.5	27	31-609
18L	27	4	18.5	5.5	28	31-609
18L	27	4	19	5	28	31-609
18L	27	4	20	6	30	31-609
18L	27	4	13	6	23	35-611
18L	27	4	15.5	5	24.5	35-611
18L	27	4	14.5	5	23.5	40-614
18L	27	4	18	5.5	27.5	40-614
18L	27	4.5	13.5	5.5	23.5	41-621
18L	27	4.5	14	5.5	24	41-621
18L	27	4	14.5	6.5	25	42-613
18L	27	4	15	5.5	24.5	42-613
18L	27	4	15.5	5.5	25	42-613
18L	27	4	16.5	5.5	26	42-613
18L	27	4	17.5	5.5	27	42-613
18L	27	4	18	5	27	42-613
18L	27	4	13.5	5.5	23	43-610
18L	27	4	14	5.5	23.5	43-610
18L	27	4	14	5.5	23.5	43-610
18L	27	4	14	5.5	23.5	43-610
18L	27	4	14	6	24	43-610
18L	27	4	14.5	5.5	24	43-610
18L	27	4	16.5	5.5	26	43-610
18L	27	4	17	5.5	26.5	43-610
18L	27	4	17	5.5	26.5	43-610
18L	27	4	17	5.5	26.5	43-610
18L	27	4	14.5	5.5	24	44-611
18L	27	4	14.5	5.5	24	44-611
18L	27	4	15.5	5	24.5	44-611
18L	27	4	18	5.5	27.5	46-617
18L	27	4	21	5	30	46-617
18L	27	4	15.5	5.5	25	46-624
18L	27	4	14	5	23	49-618
18L	27	4.5	15.5	5.5	25.5	50-612
18L	27	4.5	16.5	5.5	26.5	50-612
18L	27	4.5	22	5.5	32	50-612
18L	27	4	13.5	5.5	23	51-610
18L	27	4.5	15	5.5	25	52-609
18L	27	4.5	14	5	23.5	54-613
18L	27	4.5	14	5.5	24	54-613
18L	27	4.5	15	5	24.5	54-613
18L	27	3.5	13.5	6	23	54-618
18L	27	3.5	14.5	5	23	54-618
18L	27	3.5	15	5	23.5	54-618
18L	27	4.5	15.5	5.5	25.5	56-613
18L	27	4.5	17	5	26.5	56-613
18L	27	4.5	17.5	5.5	27.5	56-613
18L	27	4.5	19	5	28.5	58-619
18L	27	4.5	15	4.5	24	59-616
18L	27	4.5	15	4.5	24	59-616
18L	27	4.5	15	4.5	24	59-616
18L	27	4.5	15	4.5	24	59-616
18L	27	4.5	15	4.5	24	59-616
18L	27	4.5	16	4.5	25	59-616
18L	27	4.5	17	5	26.5	59-616
18L	27	4.5	17	5.5	27	59-616
18L	27	4.5	17.5	5	27	59-616
18L	27	4.5	17.5	5	27	59-616
18L	27	4	14.5	5.5	24	60-619
18L	27	4	16.5	5.5	26	60-619
18L	27	4.5	17.5	5	27	61-614
18L	27	4.5	19	5.5	29	61-614
18L	27	4	14	5	23	62-620
18L	27	4	14	5.5	23.5	62-620
18L	27	4	14.5	5	23.5	62-620
18L	27	4	15	5	24	62-620
18L	27	4	15	5.5	24.5	62-620
18L	27	4	15.5	5	24.5	62-620
18L	27	4	15.5	5.5	25	62-620
18L	27	4	15.5	6.5	26	62-620
18L	27	4	16.5	5	25.5	62-620
18L	27	4	16.5	5.5	26	62-620
18L	27	4	18	6.5	28.5	62-620
18L	27	4	20.5	5	29.5	62-620
18L	27	4	22	5.5	31.5	62-620
18L	27	4.5	14.5	5	24	66-619
18L	27	4.5	14.5	5	24	66-619
18L	27	4.5	15	5	24.5	66-619
18L	27	3.5	18	4.5	26	7f1-611
18L	27	4	14	4.5	22.5	71-617
18L	27	4	14	5.5	23.5	71-617
18L	27	4	15	4.5	23.5	71-617
18L	27	4	15	4.5	23.5	71-617
18L	27	4	15	4.5	23.5	71-617
18L	27	4	15	5.5	24.5	71-617
18L	27	4	15	5.5	24.5	71-617
18L	27	4	16	4.5	24.5	71-617
18L	27	4	16	4.5	24.5	71-617
18L	27	4	16	6	26	71-617
18L	27	4	16	4.5	24.5	71-617
18L	27	4	17	5	26	71-617
18L	27	4.5	18	6	28.5	71-616
18L	27	4	17.5	4.5	26	71-617
12L	18	11	30.5	12	53.5	6-610
12L	18	9	29.5	11	49.5	7-609
12L	18	9	31.5	11	51.5	7-609
12L	18	9.5	29.5	12	51	9-612
12L	18	9.5	31	12	52.5	16-609
12L	18	9.5	37.5	11	58	18-617
12L	18	9	30.5	11.5	51	46-616
12L	18	9.5	29	12	50.5	58-611
12L	18	9.5	31	11	51.5	58-624
12L	18	9.5	29	11.5	50	61-624
12L	18	9.5	31	11.5	52	61-624
12L	18	9.5	32	11.5	53	61-624
12L	18	10	29.5	11	50.5	62-618
12L	18	10	30.5	11.5	52	62-618
12L	18	9	27	12	48	71-618
12L	18	8.5	24.5	12	45	7f1-703
12L	18	8.5	26.5	11	46	7f1-703
12L	18	8.5	27.5	10.5	46.5	7f1-703
12L	18	8.5	27.5	10.5	46.5	7f1-703
12L	18	8.5	27.5	11.5	47.5	7f1-703
12L	18	10	29.5	11	50.5	73-629
12L	18	8.5	28.5	10.5	47.5	7f1-703
12L	18	10	33	11.5	54.5	73-629
12L	18	10	27	11.5	48.5	75-706
12L	18	9	27	11.5	47.5	73-712
12L	18	9.5	29	11	49.5	71-711
12L	18	9.5	29	10.5	49	71-711
12L	18	9.5	26	10.5	46	71-719
12L	18	9.5	26	10.5	46	71-719
12L	18	9	28.5	10.5	48	73-717
12L	18	9	28.5	10.5	48	73-717
12L	18	9.5	27	11	47.5	71-719
12L	18	9	29.5	10.5	49	73-717
12L	18	9.5	30	11	50.5	71-719
12L	18	9	32.5	11	52.5	73-717
12L	18	9	32.5	12	53.5	73-717
12L	21	7.5	20	8.5	36	1-615
12L	21	7.5	21	8	36.5	1-615
12L	21	7.5	22	8	37.5	1-615
12L	21	7.5	22	8.5	38	1-615
12L	21	7.5	22	8.5	38	1-615
12L	21	7	19.5	9	35.5	18-615
12L	21	7	20.5	8.5	36	18-615
12L	21	7	21.5	7.5	36	18-615
12L	21	6.5	20.5	8.5	35.5	20-610
12L	21	7	25.5	9	41.5	22-615
12L	21	7	19.5	7.5	34	35-615
12L	21	7	19.5	7.5	34	35-615
12L	21	7	21	8.5	36.5	42-619
12L	21	7	21	8.5	36.5	42-619
12L	21	7	18	8.5	33.5	46-610
12L	21	7	20.5	8	35.5	46-610
12L	21	7.5	25	7.5	40	46-619
12L	21	7	20.5	8	35.5	54-616
12L	21	7	20.5	8.5	36	54-616
12L	21	7	21.5	8	36.5	54-616
12L	21	7	23.5	8.5	39	54-616
12L	21	7	26.5	9	42.5	54-616
12L	21	7	21	7.5	35.5	56-609
12L	21	7	21	7.5	35.5	56-609
12L	21	7	21	8.5	36.5	56-609
12L	21	7	21.5	9	37.5	60-610
12L	21	7	23.5	7.5	38	62-613
12L	21	6.5	21.5	8.5	36.5	71-608
12L	21	6.5	21.5	8.5	36.5	71-608
12L	21	7	18	8.5	33.5	70-612
12L	21	7	20	8	35	70-612
12L	21	7	21	7.5	35.5	70-612
12L	21	7	21	7.5	35.5	70-612
12L	21	7	21	8	36	70-612
12L	21	7	19	7.5	33.5	74-617
12L	21	7.5	20	7.5	35	75-618
12L	21	7.5	20	7.5	35	75-618
12L	21	7.5	20	8	35.5	75-618
12L	21	7.5	22	7.5	37	75-618
12L	21	6.5	20.5	7.5	34.5	71-623
12L	21	6.5	20.5	7.5	34.5	71-623
12L	21	6.5	18.5	8	33	78-702
12L	21	6.5	18.5	8	33	78-702
12L	21	6.5	18.5	8	33	78-702
12L	21	6.5	18.5	8.5	33.5	78-702
12L	21	7	18	7.5	32.5	71-702
12L	21	7	18	7.5	32.5	71-702
12L	21	7	18	7.5	32.5	71-702
12L	21	6.5	19	8.5	34	78-702
12L	21	6.5	19.5	8.5	34.5	78-702
12L	21	6.5	19.5	8.5	34.5	78-702
12L	21	6.5	19.5	8.5	34.5	78-702
12L	21	6.5	19.5	8.5	34.5	78-702
12L	21	6.5	19.5	8.5	34.5	78-702
12L	21	7	19	8.5	34.5	72-702
12L	21	6.5	17.5	8.5	32.5	71-704
12L	21	7	17.5	8.5	33	73-703
12L	21	6.5	20.5	8	35	78-702
12L	21	6.5	20.5	8.5	35.5	78-702
12L	21	6.5	18.5	8.5	33.5	71-704
12L	21	6.5	18.5	9	34	71-704
12L	21	7	20	7.5	34.5	71-702
12L	21	6.5	19.5	8.5	34.5	71-704
12L	21	6.5	20.5	7.5	34.5	71-704
12L	21	7	23	10	40	71-702
12L	21	7	18.5	8.5	34	71-713
12L	21	7	18.5	8.5	34	71-713
12L	21	7	18.5	9	34.5	71-713
12L	21	7	18.5	9	34.5	71-713
12L	21	7	19.5	8.5	35	71-713
12L	21	7	19.5	8.5	35	71-713
12L	21	7	19.5	8.5	35	71-713
12L	21	7	20.5	8	35.5	71-713
12L	21	7	20.5	8	35.5	71-713
12L	21	7	20.5	8	35.5	71-713
12L	21	7	20.5	8	35.5	71-713
12L	21	7	20.5	8.5	36	71-713
12L	21	7	20.5	8.5	36	71-713
12L	21	7	20.5	9	36.5	71-713
12L	21	7	19.5	8.5	35	73-715
12L	21	7	25	8	40	71-713
12L	24	5	15	7	27	1-613
12L	24	5	16	7	28	1-613
12L	24	5	17	6.5	28.5	1-613
12L	24	5	17	6.5	28.5	1-613
12L	24	5	17	7	29	1-613
12L	24	5	18.5	6.5	30	1-613
12L	24	5	19	6.5	30.5	1-613
12L	24	5	16.5	7.5	29	6-611
12L	24	5	15.5	7.5	28	9-613
12L	24	5	17.5	6.5	29	9-613
12L	24	5	17.5	6.5	29	9-613
12L	24	5	17.5	6.5	29	9-613
12L	24	5	18	6.5	29.5	9-613
12L	24	5	18.5	6.5	30	9-613
12L	24	5	16	6.5	27.5	11-609
12L	24	5	21	6.5	32.5	11-609
12L	24	5	15	6.5	26.5	18-616
12L	24	5	15	6.5	26.5	18-616
12L	24	5	15.5	6.5	27	18-616
12L	24	5	15.5	6.5	27	18-616
12L	24	5	15.5	6.5	27	18-616
12L	24	5	15.5	6.5	27	18-616
12L	24	5	15.5	6.5	27	18-616
12L	24	5	15.5	7	27.5	18-616
12L	24	5	16	6.5	27.5	18-616
12L	24	5	16	6.5	27.5	18-616
12L	24	5	16	6.5	27.5	18-616
12L	24	5	16	6	27	21-611
12L	24	5	16	6	27	29-609
12L	24	5	17.5	6	28.5	35-618
12L	24	5	18.5	6.5	30	35-618
12L	24	5	28	6.5	39.5	35-618
12L	24	5	16.5	6.5	28	35-624
12L	24	5	18	6.5	29.5	35-624
12L	24	5.5	15	6.5	27	40-616
12L	24	5.5	15	6.5	27	40-616
12L	24	5.5	15	6.5	27	40-616
12L	24	5.5	15.5	6.5	27.5	40-616
12L	24	5.5	27.5	7	40	40-616
12L	24	5.5	16	6.5	28	43-609
12L	24	5	21	6.5	32.5	44-612
12L	24	5	21	6.5	32.5	44-612
12L	24	5.5	16	6	27.5	47-613
12L	24	5.5	16	6.5	28	47-613
12L	24	5.5	16	6.5	28	47-613
12L	24	5.5	16.5	6.5	28.5	47-613
12L	24	5	15	6.5	26.5	49-615
12L	24	5	15.5	6	26.5	49-615
12L	24	5	16.5	6.5	28	49-615
12L	24	5.5	18	6.5	30	52-618
12L	24	5.5	18	6.5	30	53-618
12L	24	5	17.5	7	29.5	54-609
12L	24	5	15.5	6.5	27	58-613
12L	24	5	15.5	6.5	27	58-613
12L	24	5	15.5	7	27.5	58-613
12L	24	5	16.5	6.5	28	58-613
12L	24	5	16	6.5	27.5	58-618
12L	24	5	16	6.5	27.5	58-618
12L	24	5	16	6.5	27.5	58-618
12L	24	5.5	15.5	6	27	59-609
12L	24	5.5	20.5	6	32	59-624
12L	24	5	17	6.5	28.5	61-609
12L	24	5	18.5	6	29.5	61-609
12L	24	5	18.5	6	29.5	61-609
12L	24	5	19.5	6.5	31	61-609
12L	24	6	15	6.5	27.5	61-621
12L	24	6	15.5	6	27.5	61-621
12L	24	6	16	6	28	61-621
12L	24	5	15	7	27	62-610
12L	24	5	16.5	6	27.5	62-610
12L	24	5	16.5	6.5	28	62-610
12L	24	5	16.5	7	28.5	62-610
12L	24	5	16.5	7	28.5	62-610
12L	24	5	17	7	29	62-610
12L	24	5	17.5	6.5	29	62-610
12L	24	5	17.5	6.5	29	62-610
12L	24	5	17.5	8	30.5	62-610
12L	24	5	19.5	7.5	32	62-610
12L	24	5	20.5	6.5	32	62-610
12L	24	5.5	15	5	25.5	78-630
12L	24	5	18	5.5	28.5	75-701
12L	24	5	18	6	29	75-701
12L	24	5	14.5	6	25.5	78-705
12L	24	5	14.5	6	25.5	78-705
12L	24	5	14.5	6.5	26	78-705
12L	24	5	14.5	6.5	26	78-705
12L	24	5	14.5	6	25.5	78-705
12L	24	5	14.5	6.5	26	78-705
12L	24	5	14.5	6.5	26	78-705
12L	24	5	14.5	6.5	26	78-705
12L	24	5	14.5	6.5	26	78-705
12L	24	5	16	5.5	26.5	78-705
12L	24	5	16.5	5.5	27	78-705
12L	24	5	16.5	6.5	28	78-705
12L	27	4.5	13.5	5	23	1-609
12L	27	4.5	15	5.5	25	1-618
12L	27	4	15	5.5	24.5	2-609
12L	27	4	15	5.5	24.5	2-609
12L	27	4	15.5	5	24.5	2-609
12L	27	4	16.5	5.5	26	2-609
12L	27	4	17	7	28	2-609
12L	27	4	19.5	6.5	30	2-609
12L	27	5	14.5	6	25.5	9-609
12L	27	5	16.5	5.5	27	9-609
12L	27	5	17.5	5.5	28	9-609
12L	27	4.5	15	5.5	25	14-609
12L	27	4.5	17	5	26.5	14-609
12L	27	4.5	17	5	26.5	14-609
12L	27	4.5	17.5	5.5	27.5	14-609
12L	27	4.5	18	5	27.5	14-609
12L	27	4.5	18	6	28.5	14-609
12L	27	4.5	22.5	5.5	32.5	14-609
12L	27	4.5	13.5	5.5	23.5	18-620
12L	27	4.5	14	5.5	24	18-620
12L	27	4.5	14.5	5.5	24.5	18-620
12L	27	4.5	14.5	5.5	24.5	18-620
12L	27	4	14.5	5.5	24	21-610
12L	27	4.5	17	5	26.5	22-610
12L	27	4.5	17	5	26.5	22-610
12L	27	4.5	14.5	5.5	24.5	29-613
12L	27	4.5	14.5	4.5	23.5	34-613
12L	27	4.5	15	5	24.5	34-613
12L	27	4.5	26.5	5.5	36.5	35-620
12L	27	4.5	14	5.5	24	40-619
12L	27	4.5	15	5	24.5	40-619
12L	27	4.5	15	5	24.5	40-619
12L	27	4.5	12.5	5.5	22.5	41-611
12L	27	4.5	12.5	5.5	22.5	41-611
12L	27	4.5	12.5	5.5	22.5	41-611
12L	27	4.5	13	5.5	23	41-611
12L	27	4.5	14	5	23.5	41-611
12L	27	4	15	5.5	24.5	43-613
12L	27	4	15.5	5.5	25	43-613
12L	27	4	15.5	5.5	25	43-613
12L	27	4	15.5	5.5	25	43-613
12L	27	4	15.5	5.5	25	43-613
12L	27	4	15.5	6	25.5	43-613
12L	27	4	16	5.5	25.5	43-613
12L	27	4	16	6	26	43-613
12L	27	4	16.5	4.5	25	43-613
12L	27	4	17.5	5.5	27	43-613
12L	27	4.5	14	5.5	24	44-613
12L	27	4.5	15	5.5	25	44-613
12L	27	4.5	15.5	5.5	25.5	44-613
12L	27	4.5	17	5.5	27	44-613
12L	27	4.5	19	5	28.5	44-613
12L	27	5	14.5	5.5	25	46-619
12L	27	4	15	5.5	24.5	47-611
12L	27	4.5	14.5	5	24	49-620
12L	27	4.5	16	5.5	26	49-620
12L	27	4.5	12	6	22.5	52-616
12L	27	4.5	13	5	22.5	52-616
12L	27	4.5	14	5	23.5	52-616
12L	27	4.5	14	5.5	24	52-616
12L	27	4.5	14	5.5	24	52-616
12L	27	4.5	15	5.5	25	52-616
12L	27	4.5	16	5	25.5	52-616
12L	27	4.5	16	5.5	26	52-616
12L	27	4.5	17	5.5	27	52-616
12L	27	4.5	17	5.5	27	52-616
12L	27	4.5	17	5.5	27	52-616
12L	27	4.5	18	5	27.5	52-616
12L	27	4.5	14	5	23.5	53-623
12L	27	4	13	5.5	22.5	54-611
12L	27	4	13.5	5.5	23	54-611
12L	27	4	13.5	6	23.5	54-611
12L	27	4	14	5	23	54-611
12L	27	4	14	5.5	23.5	54-611
12L	27	4	15.5	4.5	24	54-611
12L	27	4.5	15	5.5	25	56-618
12L	27	4.5	13	5.5	23	58-618
12L	27	4.5	13	5.5	23	58-618
12L	27	4.5	13.5	5.5	23.5	58-618
12L	27	4.5	13.5	5.5	23.5	58-618
12L	27	4.5	14.5	5.5	24.5	58-618
12L	27	4.5	15	5.5	25	58-618
12L	27	4.5	15	5.5	25	58-618
12L	27	4.5	16	5	25.5	58-618
12L	27	4	13	5.5	22.5	59-615
12L	27	4	13.5	5.5	23	59-615
12L	27	4	14	5	23	59-615
12L	27	4	15	5	24	59-615
12L	27	4.5	15	5	24.5	60-614
12L	27	4.5	14	5	23.5	60-614
12L	27	4.5	13.5	5.5	23.5	61-618
12L	27	4.5	14	5.5	24	61-618
12L	27	4.5	14	5.5	24	61-618
12L	27	4.5	18.5	5	28	61-618
12L	27	4	15.5	5.5	25	62-618
12L	27	4	15.5	5.5	25	62-618
12L	27	4	16	5	25	62-618
12L	27	4	16	7.5	27.5	62-618
12L	27	4	11.5	5.5	21	73-610
12L	27	4	13.5	6	23.5	73-610
12L	27	4	14	5	23	73-610
12L	27	4	14	5	23	73-610
12L	27	4	15.5	5	24.5	73-610
12L	27	4	16.5	4.5	25	73-610
12L	27	4	15	4	23	78-615
12L	27	4	16	5.5	25.5	78-615
12L	27	4	16	5.5	25.5	70-617
12L	27	4	17	5	26	70-617
12L	27	4	18	4.5	26.5	70-617

## Sheet: DRI_Loxostege
fac	temp	egg	larva	pupa	tot.dev	clutchID
Buryatia	18	6	21	31	58	18BA
Buryatia	18	6	22.5	32.5	61	18BA
Buryatia	18	6	23.5	31.5	61	18BA
Buryatia	18	6	23.5	32	61.5	18BA
Buryatia	18	6	24.5	33.5	64	18BA
Buryatia	18	6	21	31	58	18BB
Buryatia	18	6	21	33	60	18BB
Buryatia	18	6	21	34	61	18BB
Buryatia	18	6	22.5	29.5	58	18BB
Buryatia	18	6	22.5	29.5	58	18BB
Buryatia	18	6	22.5	32.5	61	18BB
Buryatia	18	6	23.5	31.5	61	18BB
Buryatia	18	6	23.5	32.5	62	18BB
Buryatia	18	6	23.5	33.5	63	18BB
Buryatia	18	6.5	21	30.5	58	18BC
Buryatia	18	6.5	21	30.5	58	18BC
Buryatia	18	6.5	21	31.5	59	18BC
Buryatia	18	6.5	21	32.5	60	18BC
Buryatia	18	6.5	21	54.5	82	18BC
Buryatia	18	6.5	22	30.5	59	18BC
Buryatia	18	6.5	22	30.5	59	18BC
Buryatia	18	6.5	22	30.5	59	18BC
Buryatia	18	6.5	22	30.5	59	18BC
Buryatia	18	6.5	22	31.5	60	18BC
Buryatia	18	6.5	22	32	60.5	18BC
Buryatia	18	6.5	22	32.5	61	18BC
Buryatia	18	6.5	22	34.5	63	18BC
Buryatia	18	6.5	22	34.5	63	18BC
Buryatia	18	6.5	22	34.5	63	18BC
Buryatia	18	6.5	22	34.5	63	18BC
Buryatia	18	6.5	22	36	64.5	18BC
Buryatia	18	6.5	22	36	64.5	18BC
Buryatia	18	6.5	23	31.5	61	18BC
Buryatia	18	6.5	23	32.5	62	18BC
Buryatia	18	6.5	24	29.5	60	18BC
Buryatia	18	6.5	26	37.5	70	18BC
Buryatia	18	6	21.5	30.5	58	18BD
Buryatia	18	6	22.5	30.5	59	18BD
Buryatia	18	6	22.5	31.5	60	18BD
Buryatia	18	6	22.5	31.5	60	18BD
Buryatia	18	6	22.5	31.5	60	18BD
Buryatia	18	6	22.5	32.5	61	18BD
Buryatia	18	6	22.5	34.5	63	18BD
Buryatia	18	6	23.5	32.5	62	18BD
Buryatia	18	6	23.5	33.5	63	18BD
Buryatia	18	6	23.5	33.5	63	18BD
Buryatia	18	6	24.5	30.5	61	18BD
Buryatia	18	6	24.5	31.5	62	18BD
Buryatia	18	6	24.5	32.5	63	18BD
Buryatia	18	6	24.5	34	64.5	18BD
Buryatia	18	6.5	21	30.5	58	18BE
Buryatia	18	6.5	21	31.5	59	18BE
Buryatia	18	6.5	21	31.5	59	18BE
Buryatia	18	6.5	21	32.5	60	18BE
Buryatia	18	6.5	21	33.5	61	18BE
Buryatia	18	6.5	21	34.5	62	18BE
Buryatia	18	6.5	22	32.5	61	18BE
Buryatia	18	6.5	22	33.5	62	18BE
Buryatia	18	6.5	22	33.5	62	18BE
Buryatia	18	6.5	23	30.5	60	18BE
Buryatia	18	6.5	23	30.5	60	18BE
Buryatia	18	6.5	23	31.5	61	18BE
Buryatia	18	6.5	23	34	63.5	18BE
Buryatia	18	6.5	23	34.5	64	18BE
Buryatia	18	6.5	23	35.5	65	18BE
Buryatia	18	6.5	23	36.5	66	18BE
Buryatia	18	6.5	23	38.5	68	18BE
Buryatia	18	6.5	23	39.5	69	18BE
Buryatia	18	6.5	23	39.5	69	18BE
Buryatia	18	6.5	24	37.5	68	18BE
Buryatia	18	6.5	21	35	62.5	18BF
Buryatia	18	6.5	22	30.5	59	18BF
Buryatia	18	6.5	22	32.5	61	18BF
Buryatia	18	6.5	22	32.5	61	18BF
Buryatia	18	6.5	22	34	62.5	18BF
Buryatia	18	6.5	22	34.5	63	18BF
Buryatia	18	6.5	23	31.5	61	18BF
Buryatia	18	6.5	23	33.5	63	18BF
Buryatia	18	6.5	23	35.5	65	18BF
Buryatia	18	6.5	23	49.5	79	18BF
Buryatia	18	6.5	24	29.5	60	18BF
Buryatia	18	6.5	24	34.5	65	18BF
Buryatia	18	6.5	24	36.5	67	18BF
Buryatia	18	6.5	24	36.5	67	18BF
Buryatia	21	4	14.5	20.5	39	21BA
Buryatia	21	4	14.5	20.5	39	21BA
Buryatia	21	4	14.5	21.5	40	21BA
Buryatia	21	4	14.5	21.5	40	21BA
Buryatia	21	4	14.5	22.5	41	21BA
Buryatia	21	4	14.5	23.5	42	21BA
Buryatia	21	4	14.5	24.5	43	21BA
Buryatia	21	4	14.5	24.5	43	21BA
Buryatia	21	4	15.5	20.5	40	21BA
Buryatia	21	4	15.5	21	40.5	21BA
Buryatia	21	4	15.5	21.5	41	21BA
Buryatia	21	4	15.5	21.5	41	21BA
Buryatia	21	4	15.5	21.5	41	21BA
Buryatia	21	4	15.5	21.5	41	21BA
Buryatia	21	4	15.5	21.5	41	21BA
Buryatia	21	4	15.5	21.5	41	21BA
Buryatia	21	4	15.5	22.5	42	21BA
Buryatia	21	4	15.5	22.5	42	21BA
Buryatia	21	4	15.5	22.5	42	21BA
Buryatia	21	4	15.5	23.5	43	21BA
Buryatia	21	4	15.5	23.5	43	21BA
Buryatia	21	4	15.5	24.5	44	21BA
Buryatia	21	4	15.5	25.5	45	21BA
Buryatia	21	4	15.5	26.5	46	21BA
Buryatia	21	4	15.5	26.5	46	21BA
Buryatia	21	4	15.5	33.5	53	21BA
Buryatia	21	4	16.5	21.5	42	21BA
Buryatia	21	4	16.5	21.5	42	21BA
Buryatia	21	4	16.5	23	43.5	21BA
Buryatia	21	4	16.5	24.5	45	21BA
Buryatia	21	4	16.5	32.5	53	21BA
Buryatia	21	4	17.5	22.5	44	21BA
Buryatia	21	4	17.5	22.5	44	21BA
Buryatia	21	4	17.5	25.5	47	21BA
Buryatia	21	4.5	14	22.5	41	21BB
Buryatia	21	4.5	14	25.5	44	21BB
Buryatia	21	4.5	14	30.5	49	21BB
Buryatia	21	4.5	15	22.5	42	21BB
Buryatia	21	4.5	15	22.5	42	21BB
Buryatia	21	4.5	15	22.5	42	21BB
Buryatia	21	4.5	16	22.5	43	21BB
Buryatia	21	4.5	16	22.5	43	21BB
Buryatia	21	4.5	16	22.5	43	21BB
Buryatia	21	4.5	16	23.5	44	21BB
Buryatia	21	4.5	16	23.5	44	21BB
Buryatia	21	4.5	16	24.5	45	21BB
Buryatia	21	4.5	16	28.5	49	21BB
Buryatia	21	4.5	16	29.5	50	21BB
Buryatia	21	4.5	16	31.5	52	21BB
Buryatia	21	4.5	17	20.5	42	21BB
Buryatia	21	4.5	17	24.5	46	21BB
Buryatia	21	4.5	15	20.5	40	21BC
Buryatia	21	4.5	15	21.5	41	21BC
Buryatia	21	4.5	15	22.5	42	21BC
Buryatia	21	4.5	15	22.5	42	21BC
Buryatia	21	4.5	15	22.5	42	21BC
Buryatia	21	4.5	15	23.5	43	21BC
Buryatia	21	4.5	15	24.5	44	21BC
Buryatia	21	4.5	16	21.5	42	21BC
Buryatia	21	4.5	16	21.5	42	21BC
Buryatia	21	4.5	16	21.5	42	21BC
Buryatia	21	4.5	16	21.5	42	21BC
Buryatia	21	4.5	16	23.5	44	21BC
Buryatia	21	4.5	17	22.5	44	21BC
Buryatia	21	4.5	17	26	47.5	21BC
Buryatia	21	4.5	17	21.5	43	21BC
Buryatia	21	4	14.5	19.5	38	21BD
Buryatia	21	4	15.5	21.5	41	21BD
Buryatia	21	4	15.5	21.5	41	21BD
Buryatia	21	4	15.5	23.5	43	21BD
Buryatia	21	4	15.5	29.5	49	21BD
Buryatia	21	4	16.5	21	41.5	21BD
Buryatia	21	4	16.5	22.5	43	21BD
Buryatia	21	4	16.5	22.5	43	21BD
Buryatia	21	4	16.5	22.5	43	21BD
Buryatia	21	4	16.5	22.5	43	21BD
Buryatia	21	4	17.5	21.5	43	21BD
Buryatia	21	4.5	14	22.5	41	21BE
Buryatia	21	4.5	15	20.5	40	21BE
Buryatia	21	4.5	15	21.5	41	21BE
Buryatia	21	4.5	15	22	41.5	21BE
Buryatia	21	4.5	15	22.5	42	21BE
Buryatia	21	4.5	15	22.5	42	21BE
Buryatia	21	4.5	15	22.5	42	21BE
Buryatia	21	4.5	15	22.5	42	21BE
Buryatia	21	4.5	15	23.5	43	21BE
Buryatia	21	4.5	15	23.5	43	21BE
Buryatia	21	4.5	15	24.5	44	21BE
Buryatia	21	4.5	15	25.5	45	21BE
Buryatia	21	4.5	15	25.5	45	21BE
Buryatia	21	4.5	15	27	46.5	21BE
Buryatia	21	4.5	15	31.5	51	21BE
Buryatia	21	4.5	16	20.5	41	21BE
Buryatia	21	4.5	16	20.5	41	21BE
Buryatia	21	4.5	16	21.5	42	21BE
Buryatia	21	4.5	16	22.5	43	21BE
Buryatia	21	4.5	16	22.5	43	21BE
Buryatia	21	4.5	16	23.5	44	21BE
Buryatia	21	4.5	16	26	46.5	21BE
Buryatia	21	4.5	17	19.5	41	21BE
Buryatia	21	4.5	17	21.5	43	21BE
Buryatia	21	4.5	17	22.5	44	21BE
Buryatia	21	4.5	17	23.5	45	21BE
Buryatia	21	4.5	18	22.5	45	21BE
Buryatia	21	4.5	18	24	46.5	21BE
Buryatia	24	3.5	10	15.5	29	24BA
Buryatia	24	3.5	10	15.5	29	24BA
Buryatia	24	3.5	10	16.5	30	24BA
Buryatia	24	3.5	10	16.5	30	24BA
Buryatia	24	3.5	10	16.5	30	24BA
Buryatia	24	3.5	10	17.5	31	24BA
Buryatia	24	3.5	10	18.5	32	24BA
Buryatia	24	3.5	10.5	16	30	24BB
Buryatia	24	3.5	10.5	17	31	24BB
Buryatia	24	3.5	11	15.5	30	24BB
Buryatia	24	3.5	11	16.5	31	24BB
Buryatia	24	3.5	11	16.5	31	24BB
Buryatia	24	3.5	11.5	20	35	24BB
Buryatia	24	3.5	13.5	16	33	24BB
Buryatia	24	3.5	14	16.5	34	24BB
Buryatia	24	3	10.5	16.5	30	24BC
Buryatia	24	3	11	15.5	29.5	24BC
Buryatia	24	3	11	16.5	30.5	24BC
Buryatia	24	3	10.5	17.5	31	24BD
Buryatia	24	3	10.5	17.5	31	24BD
Buryatia	24	3	10.5	18.5	32	24BD
Buryatia	24	3	11	15	29	24BD
Buryatia	24	3	11	15	29	24BD
Buryatia	24	3	11	16	30	24BD
Buryatia	24	3	11	18	32	24BD
Buryatia	24	3	11.5	17.5	32	24BD
Buryatia	24	3	10	17	30	24BE
Buryatia	24	3	10.5	16.5	30	24BE
Buryatia	24	3	10.5	16.5	30	24BE
Buryatia	24	3	10.5	16.5	30	24BE
Buryatia	24	3	10.5	19.5	33	24BE
Buryatia	24	3	11	14	28	24BE
Buryatia	24	3	11	15	29	24BE
Buryatia	24	3	11	16	30	24BE
Buryatia	24	3	11	16	30	24BE
Buryatia	24	3	11	16	30	24BE
Buryatia	24	3	11	18	32	24BE
Buryatia	24	3	11	18	32	24BE
Buryatia	24	3	11	19	33	24BE
Buryatia	24	3	11.5	14.5	29	24BE
Buryatia	24	3	12	16	31	24BE
Buryatia	24	3	12	17	32	24BE
Buryatia	24	3	12	18	33	24BE
Buryatia	24	3	12	19	34	24BE
Buryatia	26.8	3	7.5	12.5	23	27BA
Buryatia	26.8	3	7.5	13.5	24	27BA
Buryatia	26.8	3	7.5	13.5	24	27BA
Buryatia	26.8	3	7.5	14.5	25	27BA
Buryatia	26.8	3	7.5	14.5	25	27BA
Buryatia	26.8	3	7.5	14.5	25	27BA
Buryatia	26.8	3	8	13	24	27BA
Buryatia	26.8	3	8	14.5	25.5	27BA
Buryatia	26.8	3	8.5	12.5	24	27BA
Buryatia	26.8	3	8.5	12.5	24	27BA
Buryatia	26.8	3	8.5	12.5	24	27BA
Buryatia	26.8	3	8.5	12.5	24	27BA
Buryatia	26.8	3	8.5	12.5	24	27BA
Buryatia	26.8	3	8.5	13.5	25	27BA
Buryatia	26.8	3	8.5	13.5	25	27BA
Buryatia	26.8	3	8.5	13.5	25	27BA
Buryatia	26.8	3	8.5	13.5	25	27BA
Buryatia	26.8	3	8.5	13.5	25	27BA
Buryatia	26.8	3	8.5	13.5	25	27BA
Buryatia	26.8	3	8.5	13.5	25	27BA
Buryatia	26.8	3	8.5	13.5	25	27BA
Buryatia	26.8	3	8.5	13.5	25	27BA
Buryatia	26.8	3	8.5	14.5	26	27BA
Buryatia	26.8	3	8.5	14.5	26	27BA
Buryatia	26.8	3	8.5	14.5	26	27BA
Buryatia	26.8	3	8.5	14.5	26	27BA
Buryatia	26.8	3	8.5	14.5	26	27BA
Buryatia	26.8	3	8.5	16.5	28	27BA
Buryatia	26.8	3	8.5	16.5	28	27BA
Buryatia	26.8	3	8.5	16.5	28	27BA
Buryatia	26.8	3	8.5	17	28.5	27BA
Buryatia	26.8	3	8.5	17.5	29	27BA
Buryatia	26.8	3	9	14	26	27BA
Buryatia	26.8	3	9	14	26	27BA
Buryatia	26.8	3	10	13	26	27BA
Buryatia	26.8	3	10	15	28	27BA
Buryatia	26.8	3	10.5	14.5	28	27BA
Buryatia	26.8	2.5	8	12.5	23	27BB
Buryatia	26.8	2.5	8	12.5	23	27BB
Buryatia	26.8	2.5	8	12.5	23	27BB
Buryatia	26.8	2.5	8	12.5	23	27BB
Buryatia	26.8	2.5	8	12.5	23	27BB
Buryatia	26.8	2.5	8	12.5	23	27BB
Buryatia	26.8	2.5	8	13	23.5	27BB
Buryatia	26.8	2.5	8	13.5	24	27BB
Buryatia	26.8	2.5	8	13.5	24	27BB
Buryatia	26.8	2.5	8	13.5	24	27BB
Buryatia	26.8	2.5	8	13.5	24	27BB
Buryatia	26.8	2.5	8	13.5	24	27BB
Buryatia	26.8	2.5	8	14	24.5	27BB
Buryatia	26.8	2.5	8.5	13	24	27BB
Buryatia	26.8	2.5	8.5	13	24	27BB
Buryatia	26.8	2.5	8.5	13	24	27BB
Buryatia	26.8	2.5	8.5	13	24	27BB
Buryatia	26.8	2.5	8.5	13.5	24.5	27BB
Buryatia	26.8	2.5	8.5	14	25	27BB
Buryatia	26.8	2.5	9	12.5	24	27BB
Buryatia	26.8	2.5	9	12.5	24	27BB
Buryatia	26.8	2.5	9	12.5	24	27BB
Buryatia	26.8	2.5	9	12.5	24	27BB
Buryatia	26.8	2.5	9	12.5	24	27BB
Buryatia	26.8	2.5	9	12.5	24	27BB
Buryatia	26.8	2.5	9	12.5	24	27BB
Buryatia	26.8	2.5	9	12.5	24	27BB
Buryatia	26.8	2.5	9	12.5	24	27BB
Buryatia	26.8	2.5	9	13.5	25	27BB
Buryatia	26.8	2.5	9	13.5	25	27BB
Buryatia	26.8	2.5	9	13.5	25	27BB
Buryatia	26.8	2.5	9	14.5	26	27BB
Buryatia	26.8	2.5	9	14.5	26	27BB
Buryatia	26.8	2.5	9	14.5	26	27BB
Buryatia	26.8	2.5	9	15.5	27	27BB
Buryatia	26.8	2.5	9	15.5	27	27BB
Buryatia	26.8	2.5	9	16.5	28	27BB
Buryatia	26.8	2.5	9	18.5	30	27BB
Buryatia	26.8	2.5	9.5	12	24	27BB
Buryatia	26.8	2.5	9.5	13	25	27BB
Buryatia	26.8	2.5	9.5	13	25	27BB
Buryatia	26.8	2.5	9.5	14	26	27BB
Buryatia	26.8	2.5	8	12.5	23	27BC
Buryatia	26.8	2.5	8	14.5	25	27BC
Buryatia	26.8	2.5	8	14.5	25	27BC
Buryatia	26.8	2.5	8.5	13	24	27BC
Buryatia	26.8	2.5	8.5	14	25	27BC
Buryatia	26.8	2.5	8.5	14	25	27BC
Buryatia	26.8	2.5	9	12.5	24	27BC
Buryatia	26.8	2.5	9	12.5	24	27BC
Buryatia	26.8	2.5	9	12.5	24	27BC
Buryatia	26.8	2.5	9	12.5	24	27BC
Buryatia	26.8	2.5	9	13	24.5	27BC
Buryatia	26.8	2.5	9	13	24.5	27BC
Buryatia	26.8	2.5	9	13.5	25	27BC
Buryatia	26.8	2.5	9	13.5	25	27BC
Buryatia	26.8	2.5	9	13.5	25	27BC
Buryatia	26.8	2.5	9	13.5	25	27BC
Buryatia	26.8	2.5	9	13.5	25	27BC
Buryatia	26.8	2.5	9	13.5	25	27BC
Buryatia	26.8	2.5	9	15.5	27	27BC
Buryatia	26.8	2.5	9	15.5	27	27BC
Buryatia	26.8	2.5	9	18.5	30	27BC
Buryatia	26.8	2.5	9.5	13	25	27BC
Buryatia	26.8	2.5	9.5	14	26	27BC
Buryatia	26.8	2.5	9.5	14	26	27BC
Buryatia	26.8	2.5	8	12	22.5	27BD
Buryatia	26.8	2.5	8	12.5	23	27BD
Buryatia	26.8	2.5	8	12.5	23	27BD
Buryatia	26.8	2.5	8	13	23.5	27BD
Buryatia	26.8	2.5	8	13	23.5	27BD
Buryatia	26.8	2.5	8	13	23.5	27BD
Buryatia	26.8	2.5	8	14	24.5	27BD
Buryatia	26.8	2.5	8	14	24.5	27BD
Buryatia	26.8	2.5	8	14.5	25	27BD
Buryatia	26.8	2.5	8	15	25.5	27BD
Buryatia	26.8	2.5	8.5	12.5	23.5	27BD
Buryatia	26.8	2.5	8.5	12.5	23.5	27BD
Buryatia	26.8	2.5	8.5	13.5	24.5	27BD
Buryatia	26.8	2.5	8.5	14.5	25.5	27BD
Buryatia	26.8	2.5	8.5	14.5	25.5	27BD
Buryatia	26.8	2.5	8.5	14.5	25.5	27BD
Buryatia	26.8	2.5	9	14	25.5	27BD
Buryatia	26.8	2.5	8	12.5	23	27BE
Buryatia	26.8	2.5	8	13.5	24	27BE
Buryatia	26.8	2.5	8	15.5	26	27BE
Buryatia	26.8	2.5	8.5	13	24	27BE
Buryatia	26.8	2.5	9	12.5	24	27BE
Buryatia	26.8	2.5	9	12.5	24	27BE
Buryatia	26.8	2.5	9	13.5	25	27BE
Buryatia	26.8	2.5	9	13.5	25	27BE
Buryatia	26.8	2.5	9	14.5	26	27BE
Buryatia	26.8	2.5	9	14.5	26	27BE
Buryatia	26.8	2.5	10	12.5	25	27BE
Buryatia	26.8	2.5	10	14.5	27	27BE
Hebei	18	6.5	22	32.5	61	18MA
Hebei	18	6.5	23	33.5	63	18MA
Hebei	18	6.5	25	34.5	66	18MA
Hebei	18	6.5	22	40.5	69	18MB
Hebei	18	6.5	23	31.5	61	18MB
Hebei	18	6.5	23	31.5	61	18MB
Hebei	18	6.5	23	33.5	63	18MB
Hebei	18	6.5	25	32.5	64	18MB
Hebei	18	6.5	21	29.5	57	18MC1
Hebei	18	6.5	21	32.5	60	18MC1
Hebei	18	6.5	22	29.5	58	18MC1
Hebei	18	6.5	22	30.5	59	18MC1
Hebei	18	6.5	22	31.5	60	18MC1
Hebei	18	6.5	23	30.5	60	18MC1
Hebei	18	6.5	23	31.5	61	18MC1
Hebei	18	6.5	22	30.5	59	18MC2
Hebei	18	6.5	22	30.5	59	18MC2
Hebei	18	6.5	22	31.5	60	18MC2
Hebei	18	6.5	22	31.5	60	18MC2
Hebei	18	6.5	22	32.5	61	18MC2
Hebei	18	6.5	23	30.5	60	18MC2
Hebei	18	6.5	23	30.5	60	18MC2
Hebei	18	6.5	23	30.5	60	18MC2
Hebei	18	6.5	23	31.5	61	18MC2
Hebei	18	6.5	23	32.5	62	18MC2
Hebei	18	6.5	23	34.5	64	18MC2
Hebei	18	6.5	24	29.5	60	18MC2
Hebei	18	6.5	24	30.5	61	18MC2
Hebei	18	6.5	24	33.5	64	18MC2
Hebei	18	6.5	24	35.5	66	18MC2
Hebei	18	6.5	21	31.5	59	18MD
Hebei	18	6.5	22	28.5	57	18MD
Hebei	18	6.5	22	34.5	63	18MD
Hebei	18	6.5	22	40.5	69	18MD
Hebei	18	6.5	23	29.5	59	18MD
Hebei	18	6.5	23	30.5	60	18MD
Hebei	18	6.5	23	32.5	62	18MD
Hebei	18	6.5	23	32.5	62	18MD
Hebei	18	6.5	23	32.5	62	18MD
Hebei	18	6.5	24	29.5	60	18MD
Hebei	18	6.5	24	31.5	62	18MD
Hebei	21	5	14.5	20.5	40	21MA
Hebei	21	5	15.5	19.5	40	21MA
Hebei	21	5	15.5	21.5	42	21MA
Hebei	21	5	15.5	22.5	43	21MA
Hebei	21	5	15.5	22.5	43	21MA
Hebei	21	5	15.5	23.5	44	21MA
Hebei	21	5	15.5	26.5	47	21MA
Hebei	21	5	16.5	22.5	44	21MA
Hebei	21	5	17	23	45	21MA
Hebei	21	5	17	24	46	21MA
Hebei	21	5	20.5	26.5	52	21MA
Hebei	21	4.5	14	19.5	38	21MB
Hebei	21	4.5	14	20.5	39	21MB
Hebei	21	4.5	14	20.5	39	21MB
Hebei	21	4.5	14	22	40.5	21MB
Hebei	21	4.5	14	22	40.5	21MB
Hebei	21	4.5	14	25.5	44	21MB
Hebei	21	4.5	14	25.5	44	21MB
Hebei	21	4.5	15	19.5	39	21MB
Hebei	21	4.5	15	21	40.5	21MB
Hebei	21	4.5	15	21	40.5	21MB
Hebei	21	4.5	15	21	40.5	21MB
Hebei	21	4.5	15	21.5	41	21MB
Hebei	21	4.5	16	20.5	41	21MB
Hebei	21	4.5	16	21.5	42	21MB
Hebei	21	4.5	16	22.5	43	21MB
Hebei	21	4.5	16	22.5	43	21MB
Hebei	21	4.5	14	21	39.5	21MC
Hebei	21	4.5	14	21	39.5	21MC
Hebei	21	4.5	14	21	39.5	21MC
Hebei	21	4.5	14	21.5	40	21MC
Hebei	21	4.5	14	21.5	40	21MC
Hebei	21	4.5	14	21.5	40	21MC
Hebei	21	4.5	14	21.5	40	21MC
Hebei	21	4.5	14	22.5	41	21MC
Hebei	21	4.5	15	20	39.5	21MC
Hebei	21	4.5	15	20	39.5	21MC
Hebei	21	4.5	15	20	39.5	21MC
Hebei	21	4.5	15	20.5	40	21MC
Hebei	21	4.5	15	20.5	40	21MC
Hebei	21	4.5	15	20.5	40	21MC
Hebei	21	4.5	15	20.5	40	21MC
Hebei	21	4.5	15	20.5	40	21MC
Hebei	21	4.5	15	21.5	41	21MC
Hebei	21	4.5	15	21.5	41	21MC
Hebei	21	4.5	15	21.5	41	21MC
Hebei	21	4.5	15	23.5	43	21MC
Hebei	21	4.5	15.5	20	40	21MC
Hebei	21	4.5	15.5	21	41	21MC
Hebei	21	4.5	15.5	21	41	21MC
Hebei	21	4.5	15.5	22	42	21MC
Hebei	21	4.5	15.5	22	42	21MC
Hebei	21	4.5	15.5	22	42	21MC
Hebei	21	4.5	13.5	20	38	21MD
Hebei	21	4.5	13.5	20	38	21MD
Hebei	21	4.5	13.5	22	40	21MD
Hebei	21	4.5	15	19.5	39	21MD
Hebei	21	4.5	15	20.5	40	21MD
Hebei	21	4.5	15	20.5	40	21MD
Hebei	21	4.5	15	20.5	40	21MD
Hebei	21	4.5	15	20.5	40	21MD
Hebei	21	4.5	15	21.5	41	21MD
Hebei	21	4.5	15	21.5	41	21MD
Hebei	21	4.5	15	21.5	41	21MD
Hebei	21	4.5	15	21.5	41	21MD
Hebei	21	4.5	15	21.5	41	21MD
Hebei	21	4.5	15	22.5	42	21MD
Hebei	21	4.5	15	22.5	42	21MD
Hebei	21	4.5	15	22.5	42	21MD
Hebei	21	4.5	15	23.5	43	21MD
Hebei	21	4.5	15	23.5	43	21MD
Hebei	21	4.5	16	20.5	41	21MD
Hebei	21	4.5	16	25.5	46	21MD
Hebei	21	4.5	15	19.5	39	21ME
Hebei	21	4.5	15	20.5	40	21ME
Hebei	21	4.5	15	21.5	41	21ME
Hebei	21	4.5	15	21.5	41	21ME
Hebei	21	4.5	15	21.5	41	21ME
Hebei	21	4.5	15	22.5	42	21ME
Hebei	21	4.5	15	22.5	42	21ME
Hebei	21	4.5	15	26.5	46	21ME
Hebei	21	4.5	16	20.5	41	21ME
Hebei	21	4.5	16	21.5	42	21ME
Hebei	21	4.5	16	21.5	42	21ME
Hebei	21	4.5	16	24.5	45	21ME
Hebei	21	4.5	16	25.5	46	21ME
Hebei	21	4.5	16	25.5	46	21ME
Hebei	24	3	10.5	14.5	28	24MA
Hebei	24	3	10.5	14.5	28	24MA
Hebei	24	3	10.5	14.5	28	24MA
Hebei	24	3	10.5	15.5	29	24MA
Hebei	24	3	10.5	15.5	29	24MA
Hebei	24	3	11	14	28	24MA
Hebei	24	3	10.5	15.5	29	24MB
Hebei	24	3	10.5	18.5	32	24MB
Hebei	24	3	11	15	29	24MB
Hebei	24	3	11	15	29	24MB
Hebei	24	3	11	15	29	24MB
Hebei	24	3	11	16	30	24MB
Hebei	24	3	11	18	32	24MB
Hebei	24	3	11	20	34	24MB
Hebei	24	3	11	21	35	24MB
Hebei	24	3	11.5	14.5	29	24MB
Hebei	24	3	11.5	15.5	30	24MB
Hebei	24	3	11.5	16.5	31	24MB
Hebei	24	3	11.5	17.5	32	24MB
Hebei	24	3	11.5	17.5	32	24MB
Hebei	24	3	11.5	17.5	32	24MB
Hebei	24	3	11.5	19.5	34	24MB
Hebei	24	3	12	16	31	24MB
Hebei	24	3	13	16	32	24MB
Hebei	24	3.5	10	13.5	27	24MC
Hebei	24	3.5	10	14.5	28	24MC
Hebei	24	3.5	10.5	14	28	24MC
Hebei	24	3.5	10.5	15	29	24MC
Hebei	24	3.5	11	14.5	29	24MC
Hebei	24	3.5	11	14.5	29	24MC
Hebei	24	3.5	11	15.5	30	24MC
Hebei	24	3.5	11	15.5	30	24MC
Hebei	24	3.5	11.5	15	30	24MC
Hebei	24	3.5	10	14.5	28	24MD
Hebei	24	3.5	10	14.5	28	24MD
Hebei	24	3.5	10	15.5	29	24MD
Hebei	24	3.5	10	15.5	29	24MD
Hebei	24	3.5	10	15.5	29	24MD
Hebei	24	3	10	15	28	24ME
Hebei	24	3	10	15	28	24ME
Hebei	24	3	10.5	14.5	28	24ME
Hebei	24	3	10.5	15.5	29	24ME
Hebei	24	3	11.5	14.5	29	24ME
Hebei	24	3	11.5	14.5	29	24ME
Hebei	24	3	12.5	16.5	32	24ME
Hebei	24	3	14.5	14.5	32	24ME
Hebei	24	3	15.5	14.5	33	24ME
Hebei	26.8	2.5	8.5	12	23	27MX
Hebei	26.8	2.5	8.5	12	23	27MX
Hebei	26.8	2.5	8.5	12	23	27MX
Hebei	26.8	2.5	8.5	13	24	27MX
Hebei	26.8	2.5	8.5	13	24	27MX
Hebei	26.8	2.5	8.5	13	24	27MX
Hebei	26.8	2.5	8.5	14	25	27MX
Hebei	26.8	2.5	9	11.5	23	27MX
Hebei	26.8	2.5	9	11.5	23	27MX
Hebei	26.8	2.5	9	12.5	24	27MX
Hebei	26.8	2.5	9	12.5	24	27MX
Hebei	26.8	2.5	9	12.5	24	27MX
Hebei	26.8	2.5	9	12.5	24	27MX
Hebei	26.8	2.5	9	12.5	24	27MX
Hebei	26.8	2.5	9	12.5	24	27MX
Hebei	26.8	2.5	9	12.5	24	27MX
Hebei	26.8	2.5	9	12.5	24	27MX
Hebei	26.8	2.5	9	12.5	24	27MX
Hebei	26.8	2.5	9	13.5	25	27MX
Hebei	26.8	2.5	9	13.5	25	27MX
Hebei	26.8	2.5	9	13.5	25	27MX
Hebei	26.8	2.5	9	13.5	25	27MX
Hebei	26.8	2.5	9	14.5	26	27MX
Hebei	26.8	2.5	9	15.5	27	27MX
Hebei	26.8	2.5	9	17.5	29	27MX
Hebei	26.8	2.5	9	18.5	30	27MX
Hebei	26.8	2.5	9	19.5	31	27MX
Hebei	26.8	2.5	9.5	12	24	27MX
Hebei	26.8	2.5	8	11.5	22	27MA
Hebei	26.8	2.5	8	12	22.5	27MA
Hebei	26.8	2.5	8	12.5	23	27MA
Hebei	26.8	2.5	8	16.5	27	27MA
Hebei	26.8	2.5	8.5	13	24	27MA
Hebei	26.8	2.5	8.5	15	26	27MA
Hebei	26.8	2.5	8	11.5	22	27MB
Hebei	26.8	2.5	8	11.5	22	27MB
Hebei	26.8	2.5	8	13.5	24	27MB
Hebei	26.8	2.5	8	13.5	24	27MC
Hebei	26.8	2.5	9	12.5	24	27MC
Hebei	26.8	2.5	9	12.5	24	27MC
Hebei	26.8	2.5	9	12.5	24	27MC
Hebei	26.8	2.5	10	12.5	25	27MC
Hebei	26.8	2.5	10	12.5	25	27MC
Hebei	26.8	2.5	10.5	13	26	27MC
Hebei	26.8	2.5	11	12.5	26	27MC
Hebei	26.8	3	9	11	23	27M1
Hebei	26.8	3	9	11	23	27M1
Hebei	26.8	3	9	11	23	27M1
Hebei	26.8	3	9	11	23	27M1
Hebei	26.8	3	9	11	23	27M1
Hebei	26.8	3	9	11.5	23.5	27M1
Hebei	26.8	3	9	13	25	27M1
Hebei	26.8	3	10	10	23	27M1
Hebei	26.8	3	10	10.5	23.5	27M1
Hebei	26.8	3	10	10.5	23.5	27M1
Hebei	26.8	3	10	10.5	23.5	27M1
Hebei	26.8	3	10	11	24	27M1
Hebei	26.8	2.5	9.5	11	23	27M2
Hebei	26.8	2.5	9.5	12	24	27M2
Hebei	26.8	2.5	9.5	12	24	27M2
Hebei	26.8	2.5	9.5	12	24	27M2
Hebei	26.8	2.5	9.5	12	24	27M2
Hebei	26.8	2.5	9.5	12	24	27M2
Hebei	26.8	2.5	9.5	12	24	27M2
Hebei	26.8	2.5	9.5	12	24	27M2
Hebei	26.8	2.5	9.5	13	25	27M2
Hebei	26.8	2.5	10.5	11	24	27M2
Krasnodar	18	5.5	22	29.5	57	18KA
Krasnodar	18	5.5	22	32.5	60	18KA
Krasnodar	18	5.5	22	32.5	60	18KA
Krasnodar	18	5.5	22	33.5	61	18KA
Krasnodar	18	5.5	22	35.5	63	18KA
Krasnodar	18	5.5	22	40.5	68	18KA
Krasnodar	18	5.5	23	29.5	58	18KA
Krasnodar	18	5.5	23	29.5	58	18KA
Krasnodar	18	5.5	23	30.5	59	18KA
Krasnodar	18	5.5	23	30.5	59	18KA
Krasnodar	18	5.5	23	31	59.5	18KA
Krasnodar	18	5.5	23	32.5	61	18KA
Krasnodar	18	5.5	23	33.5	62	18KA
Krasnodar	18	5.5	23	33.5	62	18KA
Krasnodar	18	5.5	24	31.5	61	18KA
Krasnodar	18	5.5	24	32.5	62	18KA
Krasnodar	18	5.5	24	33.5	63	18KA
Krasnodar	18	5.5	24	33.5	63	18KA
Krasnodar	18	5.5	25	30.5	61	18KA
Krasnodar	18	5.5	25	31.5	62	18KA
Krasnodar	18	5.5	26	33.5	65	18KA
Krasnodar	18	6	21.5	31.5	59	18KB
Krasnodar	18	6	23.5	33.5	63	18KB
Krasnodar	18	6	24.5	32.5	63	18KB
Krasnodar	18	6	25.5	30.5	62	18KB
Krasnodar	18	6	25.5	30.5	62	18KB
Krasnodar	18	6	22.5	31.5	60	18KC
Krasnodar	18	6	22.5	31.5	60	18KC
Krasnodar	18	6	22.5	31.5	60	18KC
Krasnodar	18	6	22.5	31.5	60	18KC
Krasnodar	18	6	22.5	31.5	60	18KC
Krasnodar	18	6	22.5	32.5	61	18KC
Krasnodar	18	6	22.5	32.5	61	18KC
Krasnodar	18	6	22.5	32.5	61	18KC
Krasnodar	18	6	23.5	28	57.5	18KC
Krasnodar	18	6	23.5	29.5	59	18KC
Krasnodar	18	6	23.5	31.5	61	18KC
Krasnodar	18	6	23.5	32.5	62	18KC
Krasnodar	18	6	23.5	32.5	62	18KC
Krasnodar	18	6	23.5	33.5	63	18KC
Krasnodar	18	6	23.5	34.5	64	18KC
Krasnodar	18	6	23.5	34.5	64	18KC
Krasnodar	18	6	23.5	36.5	66	18KC
Krasnodar	18	6	24.5	30.5	61	18KC
Krasnodar	18	6	24.5	30.5	61	18KC
Krasnodar	18	6	24.5	31.5	62	18KC
Krasnodar	18	6	24.5	33.5	64	18KC
Krasnodar	18	6.5	21	32.5	60	18KD
Krasnodar	18	6.5	21	34.5	62	18KD
Krasnodar	18	6.5	22	30.5	59	18KD
Krasnodar	18	6.5	22	31.5	60	18KD
Krasnodar	18	6.5	22	31.5	60	18KD
Krasnodar	18	6.5	22	33.5	62	18KD
Krasnodar	18	6.5	22	36.5	65	18KD
Krasnodar	18	6.5	24	29.5	60	18KD
Krasnodar	18	6.5	24	31.5	62	18KD
Krasnodar	18	6.5	25	31.5	63	18KD
Krasnodar	18	6.5	25	37.5	69	18KD
Krasnodar	18	5.5	21.5	30.5	57.5	18KE
Krasnodar	18	5.5	21.5	32.5	59.5	18KE
Krasnodar	18	5.5	21.5	33.5	60.5	18KE
Krasnodar	18	5.5	22.5	30.5	58.5	18KE
Krasnodar	18	5.5	22.5	30.5	58.5	18KE
Krasnodar	18	5.5	22.5	32.5	60.5	18KE
Krasnodar	18	5.5	23.5	32.5	61.5	18KE
Krasnodar	18	5.5	25	31.5	62	18KE
Krasnodar	18	5.5	25	31.5	62	18KE
Krasnodar	18	5.5	25	33.5	64	18KE
Krasnodar	18	5.5	25	35.5	66	18KE
Krasnodar	21	4	15.5	20.5	40	21KA
Krasnodar	21	4	15.5	22.5	42	21KA
Krasnodar	21	4	15.5	23.5	43	21KA
Krasnodar	21	4	15.5	32.5	52	21KA
Krasnodar	21	4	16.5	21.5	42	21KA
Krasnodar	21	4	16.5	21.5	42	21KA
Krasnodar	21	4	16.5	21.5	42	21KA
Krasnodar	21	4	16.5	21.5	42	21KA
Krasnodar	21	4	16.5	22.5	43	21KA
Krasnodar	21	4	16.5	31.5	52	21KA
Krasnodar	21	4	14.5	20.5	39	21KB
Krasnodar	21	4	15.5	20.5	40	21KB
Krasnodar	21	4	15.5	20.5	40	21KB
Krasnodar	21	4	15.5	20.5	40	21KB
Krasnodar	21	4	15.5	22	41.5	21KB
Krasnodar	21	4	15.5	22	41.5	21KB
Krasnodar	21	4	15.5	22	41.5	21KB
Krasnodar	21	4	15.5	22	41.5	21KB
Krasnodar	21	4	15.5	22	41.5	21KB
Krasnodar	21	4	15.5	22	41.5	21KB
Krasnodar	21	4	15.5	22	41.5	21KB
Krasnodar	21	4	15.5	22.5	42	21KB
Krasnodar	21	4	15.5	22.5	42	21KB
Krasnodar	21	4	15.5	22.5	42	21KB
Krasnodar	21	4	15.5	22.5	42	21KB
Krasnodar	21	4	15.5	23.5	43	21KB
Krasnodar	21	4	15.5	24.5	44	21KB
Krasnodar	21	4	15.5	26.5	46	21KB
Krasnodar	21	4	15.5	30.5	50	21KB
Krasnodar	21	4	16.5	21.5	42	21KB
Krasnodar	21	4	16.5	21.5	42	21KB
Krasnodar	21	4	16.5	21.5	42	21KB
Krasnodar	21	4	16.5	22.5	43	21KB
Krasnodar	21	4	16.5	22.5	43	21KB
Krasnodar	21	4	16.5	22.5	43	21KB
Krasnodar	21	4	16.5	25.5	46	21KB
Krasnodar	21	4	17.5	22.5	44	21KB
Krasnodar	21	4	14.5	22	40.5	21KC
Krasnodar	21	4	14.5	22	40.5	21KC
Krasnodar	21	4	14.5	22	40.5	21KC
Krasnodar	21	4	14.5	22.5	41	21KC
Krasnodar	21	4	14.5	22.5	41	21KC
Krasnodar	21	4	15.5	21	40.5	21KC
Krasnodar	21	4	15.5	21	40.5	21KC
Krasnodar	21	4	15.5	21.5	41	21KC
Krasnodar	21	4	15.5	21.5	41	21KC
Krasnodar	21	4	15.5	21.5	41	21KC
Krasnodar	21	4	15.5	21.5	41	21KC
Krasnodar	21	4	15.5	21.5	41	21KC
Krasnodar	21	4	15.5	22.5	42	21KC
Krasnodar	21	4	15.5	22.5	42	21KC
Krasnodar	21	4	15.5	22.5	42	21KC
Krasnodar	21	4	15.5	22.5	42	21KC
Krasnodar	21	4	15.5	23.5	43	21KC
Krasnodar	21	4	15.5	23.5	43	21KC
Krasnodar	21	4	15.5	23.5	43	21KC
Krasnodar	21	4	15.5	24.5	44	21KC
Krasnodar	21	4	15.5	25.5	45	21KC
Krasnodar	21	4	15.5	26.5	46	21KC
Krasnodar	21	4	16.5	20.5	41	21KC
Krasnodar	21	4	16.5	21.5	42	21KC
Krasnodar	21	4	16.5	21.5	42	21KC
Krasnodar	21	4	16.5	21.5	42	21KC
Krasnodar	21	4	16.5	21.5	42	21KC
Krasnodar	21	4	16.5	21.5	42	21KC
Krasnodar	21	4	16.5	22.5	43	21KC
Krasnodar	21	4	16.5	22.5	43	21KC
Krasnodar	21	4	17	30	51	21KC
Krasnodar	21	4	18.5	22.5	45	21KC
Krasnodar	21	4.5	15.5	20	40	21KD
Krasnodar	21	4.5	15.5	21	41	21KD
Krasnodar	21	4.5	15.5	21	41	21KD
Krasnodar	21	4.5	15.5	22	42	21KD
Krasnodar	21	4.5	15.5	23	43	21KD
Krasnodar	21	4.5	15.5	23	43	21KD
Krasnodar	21	4.5	17	20.5	42	21KD
Krasnodar	21	4.5	17	21.5	43	21KD
Krasnodar	21	4.5	17	21.5	43	21KD
Krasnodar	21	4.5	17	22.5	44	21KD
Krasnodar	21	4.5	17	23.5	45	21KD
Krasnodar	21	4.5	18	19.5	42	21KD
Krasnodar	21	4.5	18	22.5	45	21KD
Krasnodar	21	4	13	21.5	38.5	21KE
Krasnodar	21	4	14.5	20	38.5	21KE
Krasnodar	21	4	14.5	20	38.5	21KE
Krasnodar	21	4	14.5	21	39.5	21KE
Krasnodar	21	4	14.5	21	39.5	21KE
Krasnodar	21	4	14.5	21	39.5	21KE
Krasnodar	21	4	14.5	21	39.5	21KE
Krasnodar	21	4	14.5	22	40.5	21KE
Krasnodar	21	4	14.5	22	40.5	21KE
Krasnodar	21	4	14.5	22	40.5	21KE
Krasnodar	21	4	14.5	22	40.5	21KE
Krasnodar	21	4	14.5	22	40.5	21KE
Krasnodar	21	4	14.5	22	40.5	21KE
Krasnodar	21	4	14.5	22	40.5	21KE
Krasnodar	21	4	14.5	23	41.5	21KE
Krasnodar	21	4	14.5	23	41.5	21KE
Krasnodar	21	4	14.5	23	41.5	21KE
Krasnodar	21	4	14.5	24	42.5	21KE
Krasnodar	21	4	14.5	25	43.5	21KE
Krasnodar	21	4	16	21.5	41.5	21KE
Krasnodar	21	4	16	22.5	42.5	21KE
Krasnodar	21	4	16	23.5	43.5	21KE
Krasnodar	21	4	16	24.5	44.5	21KE
Krasnodar	21	4	16	24.5	44.5	21KE
Krasnodar	21	4	16	27.5	47.5	21KE
Krasnodar	21	4	17	22.5	43.5	21KE
Krasnodar	24	3	11	15	29	24KA
Krasnodar	24	3	11	15	29	24KA
Krasnodar	24	3	11	15	29	24KA
Krasnodar	24	3	11	15	29	24KA
Krasnodar	24	3	11	16	30	24KA
Krasnodar	24	3	11	16	30	24KA
Krasnodar	24	3	11	17	31	24KA
Krasnodar	24	3	11	18	32	24KA
Krasnodar	24	3	11	18	32	24KA
Krasnodar	24	3	11.5	15.5	30	24KA
Krasnodar	24	3	11.5	15.5	30	24KA
Krasnodar	24	3	11.5	16.5	31	24KA
Krasnodar	24	3	11.5	16.5	31	24KA
Krasnodar	24	3	11.5	16.5	31	24KA
Krasnodar	24	3	11.5	16.5	31	24KA
Krasnodar	24	3	11.5	16.5	31	24KA
Krasnodar	24	3	11.5	16.5	31	24KA
Krasnodar	24	3	11.5	16.5	31	24KA
Krasnodar	24	3	12.5	16.5	32	24KA
Krasnodar	24	3	12.5	16.5	32	24KA
Krasnodar	24	3	12.5	16.5	32	24KA
Krasnodar	24	3	12.5	16.5	32	24KA
Krasnodar	24	3	13	15	31	24KA
Krasnodar	24	3	13.5	15.5	32	24KA
Krasnodar	24	3	13.5	16.5	33	24KA
Krasnodar	24	3	10.5	14.5	28	24KB
Krasnodar	24	3	10.5	15.5	29	24KB
Krasnodar	24	3	10.5	15.5	29	24KB
Krasnodar	24	3	10.5	16.5	30	24KB
Krasnodar	24	3	11	17	31	24KB
Krasnodar	24	3	11.5	15.5	30	24KB
Krasnodar	24	3	11.5	16.5	31	24KB
Krasnodar	24	3	11.5	16.5	31	24KB
Krasnodar	24	2.5	11	15	28.5	24KC
Krasnodar	24	2.5	11	16	29.5	24KC
Krasnodar	24	2.5	11.5	17.5	31.5	24KC
Krasnodar	24	2.5	12	15	29.5	24KC
Krasnodar	24	2.5	12	17.5	32	24KC
Krasnodar	24	2.5	12.5	18.5	33.5	24KC
Krasnodar	24	2.5	13	14	29.5	24KC
Krasnodar	24	2.5	13.5	14.5	30.5	24KC
Krasnodar	24	2.5	13.5	14.5	30.5	24KC
Krasnodar	24	3	11	15	29	24KD
Krasnodar	24	3	11	15	29	24KD
Krasnodar	24	3	11	16	30	24KD
Krasnodar	24	3	11.5	14.5	29	24KD
Krasnodar	24	3	11.5	15.5	30	24KD
Krasnodar	24	3	11.5	16.5	31	24KD
Krasnodar	24	3	11.5	16.5	31	24KD
Krasnodar	24	3	12.5	15.5	31	24KD
Krasnodar	24	3	12.5	15.5	31	24KD
Krasnodar	24	3	10.5	15.5	29	24KE1
Krasnodar	24	3	10.5	15.5	29	24KE1
Krasnodar	24	3	11	15	29	24KE1
Krasnodar	24	3	11.5	15	29.5	24KE1
Krasnodar	24	3	12	15	30	24KE1
Krasnodar	24	3	10.5	16.5	30	24KE1
Krasnodar	24	3	11	15	29	24KE2
Krasnodar	24	3	11	16	30	24KE2
Krasnodar	26.8	2.5	8	11.5	22	27KA
Krasnodar	26.8	2.5	8	12.5	23	27KA
Krasnodar	26.8	2.5	8	12.5	23	27KA
Krasnodar	26.8	2.5	8	12.5	23	27KA
Krasnodar	26.8	2.5	8	13.5	24	27KA
Krasnodar	26.8	2.5	8	13.5	24	27KA
Krasnodar	26.8	2.5	8	13.5	24	27KA
Krasnodar	26.8	2.5	8	13.5	24	27KA
Krasnodar	26.8	2.5	8	14.5	25	27KA
Krasnodar	26.8	2.5	8.5	12	23	27KA
Krasnodar	26.8	2.5	8.5	15	26	27KA
Krasnodar	26.8	2.5	8.5	16	27	27KA
Krasnodar	26.8	2.5	9	13.5	25	27KA
Krasnodar	26.8	2.5	9	13.5	25	27KA
Krasnodar	26.8	2.5	9	13.5	25	27KA
Krasnodar	26.8	2.5	9	16.5	28	27KA
Krasnodar	26.8	2.5	8.5	12	23	27KB
Krasnodar	26.8	2.5	8.5	13	24	27KB
Krasnodar	26.8	2.5	8.5	13	24	27KB
Krasnodar	26.8	2.5	8.5	13	24	27KB
Krasnodar	26.8	2.5	9.5	12	24	27KB
Krasnodar	26.8	2.5	10	13.5	26	27KB
Krasnodar	26.8	2.5	8.5	12	23	27KC
Krasnodar	26.8	2.5	8.5	12	23	27KC
Krasnodar	26.8	2.5	8.5	12	23	27KC
Krasnodar	26.8	2.5	8.5	12	23	27KC
Krasnodar	26.8	2.5	8.5	13	24	27KC
Krasnodar	26.8	2.5	8.5	13	24	27KC
Krasnodar	26.8	2.5	8.5	13	24	27KC
Krasnodar	26.8	2.5	8.5	13	24	27KC
Krasnodar	26.8	2.5	8.5	13	24	27KC
Krasnodar	26.8	2.5	8.5	13	24	27KC
Krasnodar	26.8	2.5	8.5	13	24	27KC
Krasnodar	26.8	2.5	8.5	13	24	27KC
Krasnodar	26.8	2.5	8.5	13	24	27KC
Krasnodar	26.8	2.5	8.5	13	24	27KC
Krasnodar	26.8	2.5	8.5	13	24	27KC
Krasnodar	26.8	2.5	8.5	14	25	27KC
Krasnodar	26.8	2.5	8.5	14	25	27KC
Krasnodar	26.8	2.5	8.5	14	25	27KC
Krasnodar	26.8	2.5	8.5	15	26	27KC
Krasnodar	26.8	2.5	9.5	12	24	27KC
Krasnodar	26.8	2.5	9.5	12	24	27KC
Krasnodar	26.8	2.5	9.5	12	24	27KC
Krasnodar	26.8	2.5	9.5	12	24	27KC
Krasnodar	26.8	2.5	9.5	14	26	27KC
Krasnodar	26.8	2.5	9.5	14	26	27KC
Krasnodar	26.8	2.5	9.5	15	27	27KC
Krasnodar	26.8	2.5	9.5	18	30	27KC
Krasnodar	26.8	2.5	10	12.5	25	27KC
Krasnodar	26.8	2.5	8	12.5	23	27KD1
Krasnodar	26.8	2.5	8	12.5	23	27KD1
Krasnodar	26.8	2.5	8.5	13	24	27KD1
Krasnodar	26.8	2.5	8.5	13	24	27KD1
Krasnodar	26.8	2.5	8.5	13	24	27KD1
Krasnodar	26.8	2.5	9	12.5	24	27KD1
Krasnodar	26.8	2.5	8.5	13	24	27KD2
Krasnodar	26.8	2.5	8.5	14	25	27KD2
Krasnodar	26.8	2.5	9	12.5	24	27KD2
Krasnodar	26.8	2.5	9	12.5	24	27KD2
Krasnodar	26.8	2.5	9	12.5	24	27KD2
Krasnodar	26.8	2.5	9.5	13	25	27KD2
Krasnodar	26.8	2.5	10	12.5	25	27KD2
Krasnodar	26.8	2.5	10.5	13	26	27KD2
Krasnodar	26.8	2.5	10.5	13	26	27KD2
